# Supplementary material for: Revision of the genus Lichtwardtia Enderlein in Southeast Asia, a tale of highly diverse male terminalia (Diptera, Dolichopodidae)
Source: Zookeys. 2018 Nov 21;(798):63–107. doi: 10.3897/zookeys.798.28107 (PMC6262061; doi:10.3897/zookeys.798.28107)
Supplement: XML Treatment for Lichtwardtia [file zookeys.798.28107-treatment1.xml]

<!DOCTYPE tp:taxon-treatment
  PUBLIC "-//TaxonX//DTD Taxonomic Treatment Publishing DTD v0 20100105//EN" "tax-treatment-NSO.dtd">
<tp:taxon-treatment xmlns:tp="http://www.plazi.org/taxpub"><tp:treatment-meta><kwd-group><label>Taxon classification</label><kwd><named-content xmlns:xlink="http://www.w3.org/1999/xlink" content-type="kingdom">Animalia</named-content></kwd><kwd><named-content xmlns:xlink="http://www.w3.org/1999/xlink" content-type="order">Diptera</named-content></kwd><kwd><named-content xmlns:xlink="http://www.w3.org/1999/xlink" content-type="family">Dolichopodidae</named-content></kwd></kwd-group><mixed-citation publication-type="journal"><person-group><name><surname>Tang</surname><given-names>Chufei</given-names></name><name><surname>Yang</surname><given-names>Ding</given-names></name><name><surname>Grootaert</surname><given-names>Patrick</given-names></name></person-group><article-title>Revision of the genus <italic><tp:taxon-name><tp:taxon-name-part taxon-name-part-type="genus" reg="Lichtwardtia">Lichtwardtia</tp:taxon-name-part></tp:taxon-name></italic> Enderlein in Southeast Asia, a tale of highly diverse male terminalia (<tp:taxon-name><tp:taxon-name-part taxon-name-part-type="order">Diptera</tp:taxon-name-part></tp:taxon-name>, <tp:taxon-name><tp:taxon-name-part taxon-name-part-type="family">Dolichopodidae</tp:taxon-name-part></tp:taxon-name>)</article-title><source>Zookeys</source><day>21</day><month>11</month><year>2018</year><volume>2018</volume><issue>798</issue><fpage>63</fpage><lpage>107</lpage><pub-id pub-id-type="doi">10.3897/zookeys.798.28107</pub-id></mixed-citation></tp:treatment-meta><tp:nomenclature><label>Genus</label><tp:taxon-name>
                <tp:taxon-name-part taxon-name-part-type="genus" reg="Lichtwardtia">Lichtwardtia</tp:taxon-name-part>
              </tp:taxon-name><tp:taxon-authority>Enderlein, 1912</tp:taxon-authority><tp:nomenclature-citation-list><tp:nomenclature-citation><tp:taxon-name>
                    <tp:taxon-name-part taxon-name-part-type="genus" reg="Lichtwardtia">Lichtwardtia</tp:taxon-name-part>
                  </tp:taxon-name><comment>Enderlein, 1912: 406. Type species: <tp:taxon-name><tp:taxon-name-part taxon-name-part-type="genus" reg="Lichtwardtia">Lichtwardtia</tp:taxon-name-part><tp:taxon-name-part taxon-name-part-type="species" reg="formosana">formosana</tp:taxon-name-part></tp:taxon-name> Enderlein, 1912 (original designation).</comment></tp:nomenclature-citation><tp:nomenclature-citation><tp:taxon-name>
                    <tp:taxon-name-part taxon-name-part-type="genus" reg="Vaalimyia">Vaalimyia</tp:taxon-name-part>
                  </tp:taxon-name><comment>Curran, 1926: 398. Type species: <tp:taxon-name><tp:taxon-name-part taxon-name-part-type="genus" reg="Vaalimyia">Vaalimyia</tp:taxon-name-part><tp:taxon-name-part taxon-name-part-type="species" reg="violacea">violacea</tp:taxon-name-part></tp:taxon-name> Curran, 1926 [= <tp:taxon-name><tp:taxon-name-part taxon-name-part-type="genus" reg="Dolichopus">Dolichopus</tp:taxon-name-part><tp:taxon-name-part taxon-name-part-type="species" reg="angularis">angularis</tp:taxon-name-part></tp:taxon-name> Macquart, 1842] (original designation).</comment></tp:nomenclature-citation></tp:nomenclature-citation-list></tp:nomenclature><tp:treatment-sec sec-type="notes" id="SECID0EULAE"><title>Notes.</title><p>The generic synonymy list is as given by Yang et al. (2005) except that <italic><tp:taxon-name><tp:taxon-name-part taxon-name-part-type="genus" reg="Lichtwardtia">Lichtwardtia</tp:taxon-name-part><tp:taxon-name-part taxon-name-part-type="species" reg="formosana">formosana</tp:taxon-name-part></tp:taxon-name></italic> Enderlein, 1912 was considered to be a junior synonym of <italic><tp:taxon-name><tp:taxon-name-part taxon-name-part-type="genus" reg="Lichtwardtia">L.</tp:taxon-name-part><tp:taxon-name-part taxon-name-part-type="species" reg="ziczac">ziczac</tp:taxon-name-part></tp:taxon-name></italic> (<xref ref-type="bibr" rid="B26">Wiedemann 1824</xref>); it is confirmed a valid species in this work.</p></tp:treatment-sec><tp:treatment-sec sec-type="diagnosis" id="SECID0EUMAE"><title>Diagnosis.</title><p>Small to medium-sized species (3.5–5.0 mm). Head: overall dark metallic green including vertex, with thick pale pollinosity; face wide, slightly narrow at middle, slightly raised from lateral view, frons and face both with thick pale pollinosity that hiding the ground colour, face parallel sided, but slightly narrowed near mid-length. Hairs and bristles on head black but lower postocular bristles pale. Vertex flat. Ocellar tubercle distinct. With pairs of strong vertical and diverging ocellar bristles present, with weak postvertical bristles which are approx. a half-length of vertical bristles. Antenna wholly or mostly yellow; scape with short dorsal bristles, longer than pedicel; arista-like stylus dorsal, two-segmented, with feather-like long hairs on apical segment. Eyes dichoptic, with hairs between facets. Clypeus long and wide.</p><p>Thorax: dark metallic blue-black. Metapleuron with one narrow black stripe. Hairs and bristles on thorax black. Acr biseriate, hair-like. Five strong pairs of <abbrev xmlns:xlink="http://www.w3.org/1999/xlink" xlink:title="dorsocentral bristle(s)" id="ABBRID0E2MAE" xlink:type="simple">dc</abbrev>. With one <abbrev xmlns:xlink="http://www.w3.org/1999/xlink" xlink:title="postalar bristle(s)" id="ABBRID0E6MAE" xlink:type="simple">pa</abbrev>, two <abbrev xmlns:xlink="http://www.w3.org/1999/xlink" xlink:title="postsutural supraalar bristle(s)" id="ABBRID0EDNAE" xlink:type="simple">sa</abbrev>, one <abbrev xmlns:xlink="http://www.w3.org/1999/xlink" xlink:title="presutural intraalar bristle(s)" id="ABBRID0EHNAE" xlink:type="simple">sr</abbrev>, one <abbrev xmlns:xlink="http://www.w3.org/1999/xlink" xlink:title="postpronotal bristle(s)" id="ABBRID0ELNAE" xlink:type="simple">hm</abbrev>, one <abbrev xmlns:xlink="http://www.w3.org/1999/xlink" xlink:title="presutural supraalar bristle(s)" id="ABBRID0EPNAE" xlink:type="simple">pm</abbrev>, two <abbrev xmlns:xlink="http://www.w3.org/1999/xlink" xlink:title="posterior bristle(s)" id="ABBRID0ETNAE" xlink:type="simple">npl</abbrev>. Propleuron with long curved bristle just above base of fore coxa. With hairs anterior to spiracle. Scutellum with two pairs <abbrev xmlns:xlink="http://www.w3.org/1999/xlink" xlink:title="scutellar bristle(s)" id="ABBRID0EXNAE" xlink:type="simple">sc</abbrev>, apical pair long and strong, basal pair short and weak. Mid and hind coxae with outer bristle(s). Fore femur without distinct bristle. Mid and hind femora each with preapical bristle. Hind femur thick, 5.0 times longer than wide. Hind tarsomere I with strong dorsal bristles, shorter than hind tarsomere II.</p><p>Wing: usually clear, sometimes with faint brown clouding around distal vein M and dm-cu crossvein, occasionally partly smoky. Vein costa sometimes widened at the joint with R<sub>1</sub>, with various callus. M with fading M<sub>2</sub>, M<sub>1</sub> with one short subvein. Crossvein dm-cu straight. Vein M joining margin just before apex. CuAx around 1.0.</p><p>Abdomen: metallic green (in Oriental), nearly 1.5 times longer than wide, with pale pollinosity. Hairs and bristles on abdomen black.</p><p>Male terminalia: Epandrium distinctly longer than wides. Epandrial lobe with three long pale bristles Cercus nearly triangular, margin rounded, usually pale with broad black outer margin, with weak digitations around outer margin, with black simple or specialised marginal bristles on digitations. Hypandrium and phallus various, often with various denticles.</p></tp:treatment-sec><ref-list><ref id="B26"><mixed-citation xmlns:xlink="http://www.w3.org/1999/xlink" xlink:type="simple"><person-group><name name-style="western"><surname>Wiedemann</surname><given-names>CRG</given-names></name></person-group> (<year>1824</year>) <source>Analecta entomologica.</source><publisher-name>Holmiae</publisher-name>, <publisher-loc>Typis Lindhianis</publisher-loc>, <size units="page">60 pp</size>.</mixed-citation></ref></ref-list></tp:taxon-treatment>
