# Supplementary material for: Revision of the genus Lichtwardtia Enderlein in Southeast Asia, a tale of highly diverse male terminalia (Diptera, Dolichopodidae)
Source: Zookeys. 2018 Nov 21;(798):63–107. doi: 10.3897/zookeys.798.28107 (PMC6262061; doi:10.3897/zookeys.798.28107)
Supplement: XML Treatment for Lichtwardtia cambodiensis [file zookeys.798.28107-treatment3.xml]

<!DOCTYPE tp:taxon-treatment
  PUBLIC "-//TaxonX//DTD Taxonomic Treatment Publishing DTD v0 20100105//EN" "tax-treatment-NSO.dtd">
<tp:taxon-treatment xmlns:tp="http://www.plazi.org/taxpub"><tp:treatment-meta><kwd-group><label>Taxon classification</label><kwd><named-content xmlns:xlink="http://www.w3.org/1999/xlink" content-type="kingdom">Animalia</named-content></kwd><kwd><named-content xmlns:xlink="http://www.w3.org/1999/xlink" content-type="order">Diptera</named-content></kwd><kwd><named-content xmlns:xlink="http://www.w3.org/1999/xlink" content-type="family">Dolichopodidae</named-content></kwd></kwd-group><mixed-citation publication-type="journal"><person-group><name><surname>Tang</surname><given-names>Chufei</given-names></name><name><surname>Yang</surname><given-names>Ding</given-names></name><name><surname>Grootaert</surname><given-names>Patrick</given-names></name></person-group><article-title>Revision of the genus <italic><tp:taxon-name><tp:taxon-name-part taxon-name-part-type="genus" reg="Lichtwardtia">Lichtwardtia</tp:taxon-name-part></tp:taxon-name></italic> Enderlein in Southeast Asia, a tale of highly diverse male terminalia (<tp:taxon-name><tp:taxon-name-part taxon-name-part-type="order">Diptera</tp:taxon-name-part></tp:taxon-name>, <tp:taxon-name><tp:taxon-name-part taxon-name-part-type="family">Dolichopodidae</tp:taxon-name-part></tp:taxon-name>)</article-title><source>Zookeys</source><day>21</day><month>11</month><year>2018</year><volume>2018</volume><issue>798</issue><fpage>63</fpage><lpage>107</lpage><pub-id pub-id-type="doi">10.3897/zookeys.798.28107</pub-id></mixed-citation></tp:treatment-meta><tp:nomenclature><tp:taxon-name>
                <tp:taxon-name-part taxon-name-part-type="genus" reg="Lichtwardtia">Lichtwardtia</tp:taxon-name-part>
                <tp:taxon-name-part taxon-name-part-type="species" reg="cambodiensis">cambodiensis</tp:taxon-name-part>
                <object-id xmlns:xlink="http://www.w3.org/1999/xlink" content-type="zoobank" xlink:type="simple">http://zoobank.org/B81C8619-7CE6-4E98-B533-FE53867568EC</object-id>
              </tp:taxon-name><tp:taxon-authority>Tang &amp; Grootaert</tp:taxon-authority><tp:taxon-status xmlns:xlink="http://www.w3.org/1999/xlink" xlink:type="simple">sp. n.</tp:taxon-status><xref ref-type="fig" rid="F2">Figs 2</xref><xref ref-type="fig" rid="F3">, 3</xref></tp:nomenclature><tp:treatment-sec sec-type="material" id="SECID0E5QAE"><title>Material.</title><p><bold>Holotype male</bold> (coll. <named-content xmlns:xlink="http://www.w3.org/1999/xlink" content-type="dwc:institutional_code" xlink:type="simple">RBINS</named-content>): CAMBODIA: Siem Reap prov., Angkhor, Preah Khan Temple, 24 January–21 February 2006, Malaise trap in secondary forest (leg. Oul Yothin). <bold>Paratypes</bold> (all coll. <named-content xmlns:xlink="http://www.w3.org/1999/xlink" content-type="dwc:institutional_code" xlink:type="simple">RBINS</named-content>): CAMBODIA: Same provenance as holotype, 13 males, 2 females, 24 January–21 February 2006; 3 males, 4–11 April 2006; 6 males, 8 February–7 March 2006; 8 males, 28 November–7 December 2005; 9 males, 8 March–5 April 2005; 46 males, 17–24 February 2005; 1 male, 1 female, Siem Reap prov., Bakheng, 23–31 October 2005, Malaise trap in secondary forest (leg. Oul Yothin).</p></tp:treatment-sec><tp:treatment-sec sec-type="diagnosis" id="SECID0ESRAE"><title>Diagnosis.</title><p>Wing entirely hyaline; with a slight swelling of the costa where R<sub>1</sub> merges with costa. Postpedicel mainly dark yellow but blackish on apically half, nearly as long as wide. Mid coxa with a dark brown stripe anteriorly, a paler brown band posteriorly. Hind coxa entirely yellow. Cercus rounded, marginal bristles black, not flattened nor on tubercles. Hypandrium simple and smooth, with no denticle; phallus with double rows of spinules on ventral half.</p></tp:treatment-sec><tp:treatment-sec sec-type="description" id="SECID0E1RAE"><title>Description.</title><p><bold>Male.</bold><italic>Body</italic> length 3.4–3.7 mm, wing 3.4–3.5 × 1.0 mm.</p><p><italic>Head</italic> dark metallic green, with thick pale pollinosity; face slightly raised, frons and face both with thick pale pollinosity, gradually narrowed downward. Hairs and bristles on head black but lower postocular bristles pale. Antenna dark yellow; postpedicel blackish on apical half, blunt apically, nearly as long as wide arista-like stylus dark brown, nearly as long as width of head, feather-like, with long pubescence, basal portion 0.2 times as long as apical portion. Proboscis dark yellow, with black hairs; palpus dark yellow, with1 short black apical bristle.</p><p><italic>Thorax</italic> dark green, with pale grey pollinosity. Hairs and bristles on thorax black; five strong <abbrev xmlns:xlink="http://www.w3.org/1999/xlink" xlink:title="dorsocentral bristle(s)" id="ABBRID0EMSAE" xlink:type="simple">dc</abbrev>, ten pairs of long <abbrev xmlns:xlink="http://www.w3.org/1999/xlink" xlink:title="acrostichal bristle(s)" id="ABBRID0EQSAE" xlink:type="simple">acr</abbrev>. Scutellum with two pairs <abbrev xmlns:xlink="http://www.w3.org/1999/xlink" xlink:title="scutellar bristle(s)" id="ABBRID0EUSAE" xlink:type="simple">sc</abbrev>, apical pair long and strong, basal pair short and weak. Legs mainly yellow; but mid coxa with two large brown square spots laterally: a dark brown stripe anteriorly, a paler brown band posteriorly; mid and hind tarsomeres I–II blackish on tip, mid and hind tarsomere III blackish at apical half, mid and hind tarsomeres IV–V wholly black. Fore and mid coxae anteriorly with rows of bristle-like hairs, fore coxa anteriorly with three long strong marginal bristles, mid coxa with two outer bristles and two marginal bristles, hind coxa with two outer bristles, basal one strong, apical one smaller. Mid trochanter with three short <abbrev xmlns:xlink="http://www.w3.org/1999/xlink" xlink:title="apical bristle(s)" id="ABBRID0EYSAE" xlink:type="simple">ap</abbrev>, all dorsal. Hind trochanter with two weak <abbrev xmlns:xlink="http://www.w3.org/1999/xlink" xlink:title="apical bristle(s)" id="ABBRID0E3SAE" xlink:type="simple">ap</abbrev>, one dorsal, one posteroventer. Fore femur with one short weak <abbrev xmlns:xlink="http://www.w3.org/1999/xlink" xlink:title="anteroventral bristle(s)" id="ABBRID0EATAE" xlink:type="simple">av</abbrev>. Mid femur with one strong <abbrev xmlns:xlink="http://www.w3.org/1999/xlink" xlink:title="posterodorsal bristle(s)" id="ABBRID0EETAE" xlink:type="simple">pd</abbrev> and one preapical <abbrev xmlns:xlink="http://www.w3.org/1999/xlink" xlink:title="posteroventral bristle(s)" id="ABBRID0EITAE" xlink:type="simple">pv</abbrev> in normal strength. Hind femur with one strong <abbrev xmlns:xlink="http://www.w3.org/1999/xlink" xlink:title="posterodorsal bristle(s)" id="ABBRID0EMTAE" xlink:type="simple">pd</abbrev> at apical quarter. Fore tibia with four <abbrev xmlns:xlink="http://www.w3.org/1999/xlink" xlink:title="anterodorsal bristle(s)" id="ABBRID0EQTAE" xlink:type="simple">ad</abbrev> (of which one strong and preapical), one <abbrev xmlns:xlink="http://www.w3.org/1999/xlink" xlink:title="anteroventral bristle(s)" id="ABBRID0EUTAE" xlink:type="simple">av</abbrev> and three <abbrev xmlns:xlink="http://www.w3.org/1999/xlink" xlink:title="apical bristle(s)" id="ABBRID0EYTAE" xlink:type="simple">ap</abbrev>. Mid tibia with two <abbrev xmlns:xlink="http://www.w3.org/1999/xlink" xlink:title="anterodorsal bristle(s)" id="ABBRID0E3TAE" xlink:type="simple">ad</abbrev>, three <abbrev xmlns:xlink="http://www.w3.org/1999/xlink" xlink:title="posterodorsal bristle(s)" id="ABBRID0EAUAE" xlink:type="simple">pd</abbrev>, one <abbrev xmlns:xlink="http://www.w3.org/1999/xlink" xlink:title="posteroventral bristle(s)" id="ABBRID0EEUAE" xlink:type="simple">pv</abbrev>, and four <abbrev xmlns:xlink="http://www.w3.org/1999/xlink" xlink:title="apical bristle(s)" id="ABBRID0EIUAE" xlink:type="simple">ap</abbrev>. Hind tibia with four <abbrev xmlns:xlink="http://www.w3.org/1999/xlink" xlink:title="anterodorsal bristle(s)" id="ABBRID0EMUAE" xlink:type="simple">ad</abbrev>, four <abbrev xmlns:xlink="http://www.w3.org/1999/xlink" xlink:title="posterodorsal bristle(s)" id="ABBRID0EQUAE" xlink:type="simple">pd</abbrev>, two <abbrev xmlns:xlink="http://www.w3.org/1999/xlink" xlink:title="posteroventral bristle(s)" id="ABBRID0EUUAE" xlink:type="simple">pv</abbrev> and three <abbrev xmlns:xlink="http://www.w3.org/1999/xlink" xlink:title="apical bristle(s)" id="ABBRID0EYUAE" xlink:type="simple">ap</abbrev>. Fore tarsomere I with one short <abbrev xmlns:xlink="http://www.w3.org/1999/xlink" xlink:title="anteroventral bristle(s)" id="ABBRID0E3UAE" xlink:type="simple">av</abbrev> at base. Hind tarsomere I with one strong <abbrev xmlns:xlink="http://www.w3.org/1999/xlink" xlink:title="anterodorsal bristle(s)" id="ABBRID0EAVAE" xlink:type="simple">ad</abbrev> and two short <abbrev xmlns:xlink="http://www.w3.org/1999/xlink" xlink:title="anteroventral bristle(s)" id="ABBRID0EEVAE" xlink:type="simple">av</abbrev>. Relative lengths of tibia and five tarsomeres of legs LI : 7.0 : 5.0 : 2.5 : 2.0 : 1.2 : 1.0; LII : 15.0 : 7.5 : 3.8 : 3.0 : 2.0 : 1.5; LIII : 16.2 : 7.0 : 7.5 : 5.0 : 2.2 : 1.5. Wing nearly hyaline, veins brown. Costa slightly widened at the joint with R<sub>1</sub>. M with fading M<sub>2</sub>, M<sub>1</sub> with one short subvein. Crossvein dm-cu straight. CuAx ratio 1.0. Lower calypter pale with black hairs. Haltere pale.</p><p><italic>Abdomen</italic> metallic green, with pale pollinosity. Hairs and bristles on abdomen black.</p><p><italic>Male terminalia</italic> (Figure <xref ref-type="fig" rid="F3">3</xref>): Epandrium 1.6 times longer than wide; epandrial lobe with three long pale bristles. Ventral surstylus and dorsal surstylus both with five short nail-like <abbrev xmlns:xlink="http://www.w3.org/1999/xlink" xlink:title="apical bristle(s)" id="ABBRID0E1VAE" xlink:type="simple">ap</abbrev> (Figure <xref ref-type="fig" rid="F3">3A</xref>). Cercus nearly triangular, margin rounded, pale with broad black outer margin, with weak digitations around outer margin, with black simple marginal bristles on digitations, with two relatively strong bristles on lateral digitations at apical half. Hypandrium simple and smooth, with no denticle. Phallus with double rows of spinules on ventral half.</p><p><bold>Female.</bold> Similar to male in size and morphology except for the male terminalia.</p></tp:treatment-sec><tp:treatment-sec sec-type="etymology" id="SECID0EGWAE"><title>Etymology.</title><p>This new species is named after the country (Cambodia) where it was found.</p></tp:treatment-sec><tp:treatment-sec sec-type="comments" id="SECID0ELWAE"><title>Comments.</title><p><italic><tp:taxon-name><tp:taxon-name-part taxon-name-part-type="genus" reg="Lichtwardtia">Lichtwardtia</tp:taxon-name-part><tp:taxon-name-part taxon-name-part-type="species" reg="cambodiensis">cambodiensis</tp:taxon-name-part></tp:taxon-name></italic> sp. n. belongs to the <italic><tp:taxon-name><tp:taxon-name-part taxon-name-part-type="genus" reg="Lichtwardtia">L.</tp:taxon-name-part><tp:taxon-name-part taxon-name-part-type="species" reg="nodulata">nodulata</tp:taxon-name-part></tp:taxon-name></italic> group and thus is related to <italic><tp:taxon-name><tp:taxon-name-part taxon-name-part-type="genus" reg="Lichtwardtia">L.</tp:taxon-name-part><tp:taxon-name-part taxon-name-part-type="species" reg="dentalis">dentalis</tp:taxon-name-part></tp:taxon-name></italic> and <italic><tp:taxon-name><tp:taxon-name-part taxon-name-part-type="genus" reg="Lichtwardtia">L.</tp:taxon-name-part><tp:taxon-name-part taxon-name-part-type="species" reg="semakau">semakau</tp:taxon-name-part></tp:taxon-name></italic> sp. n. The latter two species both have distinctly darkened and flattened marginal bristles on the cercus while <italic><tp:taxon-name><tp:taxon-name-part taxon-name-part-type="genus" reg="Lichtwardtia">L.</tp:taxon-name-part><tp:taxon-name-part taxon-name-part-type="species" reg="cambodiensis">cambodiensis</tp:taxon-name-part></tp:taxon-name></italic> sp. n. only has thin, and weak marginal bristles on the cercus. Further, <italic><tp:taxon-name><tp:taxon-name-part taxon-name-part-type="genus" reg="Lichtwardtia">L.</tp:taxon-name-part><tp:taxon-name-part taxon-name-part-type="species" reg="cambodiensis">cambodiensis</tp:taxon-name-part></tp:taxon-name></italic> has a weak swelling on the joint point of wing vein R<sub>1</sub> and costa, whereas the swelling is distinct in <italic><tp:taxon-name><tp:taxon-name-part taxon-name-part-type="genus" reg="Lichtwardtia">L.</tp:taxon-name-part><tp:taxon-name-part taxon-name-part-type="species" reg="dentalis">dentalis</tp:taxon-name-part></tp:taxon-name></italic>, and absent in <italic><tp:taxon-name><tp:taxon-name-part taxon-name-part-type="genus" reg="Lichtwardtia">L.</tp:taxon-name-part><tp:taxon-name-part taxon-name-part-type="species" reg="semakau">semakau</tp:taxon-name-part></tp:taxon-name></italic>.</p></tp:treatment-sec><tp:treatment-sec sec-type="distribution" id="SECID0ELZAE"><title>Distribution.</title><p>Cambodia.</p><fig id="F2" position="float" orientation="portrait"><label>Figure 2.</label><caption><p><italic><tp:taxon-name><tp:taxon-name-part taxon-name-part-type="genus" reg="Lichtwardtia">Lichtwardtia</tp:taxon-name-part><tp:taxon-name-part taxon-name-part-type="species" reg="cambodiensis">cambodiensis</tp:taxon-name-part></tp:taxon-name></italic> Tang &amp; Grootaert, sp. n. habitus male.</p></caption><graphic xmlns:xlink="http://www.w3.org/1999/xlink" xlink:href="zookeys-798-063-g002.jpg" position="float" orientation="portrait" xlink:type="simple" id="oo_244159.jpg"/></fig><fig id="F3" position="float" orientation="portrait"><label>Figure 3.</label><caption><p><italic><tp:taxon-name><tp:taxon-name-part taxon-name-part-type="genus" reg="Lichtwardtia">Lichtwardtia</tp:taxon-name-part><tp:taxon-name-part taxon-name-part-type="species" reg="cambodiensis">cambodiensis</tp:taxon-name-part></tp:taxon-name></italic> Tang &amp; Grootaert, sp. n. male terminalia: <bold>A</bold> Cerci, ventral view on inside <bold>B</bold> lateral view male terminalia. Scale bars 0.1 mm.</p></caption><graphic xmlns:xlink="http://www.w3.org/1999/xlink" xlink:href="zookeys-798-063-g003.jpg" position="float" orientation="portrait" xlink:type="simple" id="oo_244160.jpg"/></fig></tp:treatment-sec></tp:taxon-treatment>
