# Supplementary material for: Revision of the genus Lichtwardtia Enderlein in Southeast Asia, a tale of highly diverse male terminalia (Diptera, Dolichopodidae)
Source: Zookeys. 2018 Nov 21;(798):63–107. doi: 10.3897/zookeys.798.28107 (PMC6262061; doi:10.3897/zookeys.798.28107)
Supplement: XML Treatment for Lichtwardtia dentalis [file zookeys.798.28107-treatment4.xml]

<!DOCTYPE tp:taxon-treatment
  PUBLIC "-//TaxonX//DTD Taxonomic Treatment Publishing DTD v0 20100105//EN" "tax-treatment-NSO.dtd">
<tp:taxon-treatment xmlns:tp="http://www.plazi.org/taxpub"><tp:treatment-meta><kwd-group><label>Taxon classification</label><kwd><named-content xmlns:xlink="http://www.w3.org/1999/xlink" content-type="kingdom">Animalia</named-content></kwd><kwd><named-content xmlns:xlink="http://www.w3.org/1999/xlink" content-type="order">Diptera</named-content></kwd><kwd><named-content xmlns:xlink="http://www.w3.org/1999/xlink" content-type="family">Dolichopodidae</named-content></kwd></kwd-group><mixed-citation publication-type="journal"><person-group><name><surname>Tang</surname><given-names>Chufei</given-names></name><name><surname>Yang</surname><given-names>Ding</given-names></name><name><surname>Grootaert</surname><given-names>Patrick</given-names></name></person-group><article-title>Revision of the genus <italic><tp:taxon-name><tp:taxon-name-part taxon-name-part-type="genus" reg="Lichtwardtia">Lichtwardtia</tp:taxon-name-part></tp:taxon-name></italic> Enderlein in Southeast Asia, a tale of highly diverse male terminalia (<tp:taxon-name><tp:taxon-name-part taxon-name-part-type="order">Diptera</tp:taxon-name-part></tp:taxon-name>, <tp:taxon-name><tp:taxon-name-part taxon-name-part-type="family">Dolichopodidae</tp:taxon-name-part></tp:taxon-name>)</article-title><source>Zookeys</source><day>21</day><month>11</month><year>2018</year><volume>2018</volume><issue>798</issue><fpage>63</fpage><lpage>107</lpage><pub-id pub-id-type="doi">10.3897/zookeys.798.28107</pub-id></mixed-citation></tp:treatment-meta><tp:nomenclature><tp:taxon-name>
                <tp:taxon-name-part taxon-name-part-type="genus" reg="Lichtwardtia">Lichtwardtia</tp:taxon-name-part>
                <tp:taxon-name-part taxon-name-part-type="species" reg="dentalis">dentalis</tp:taxon-name-part>
              </tp:taxon-name><tp:taxon-authority>Zhang, Masunaga &amp; Yang, 2009</tp:taxon-authority><xref ref-type="fig" rid="F4">Figs 4</xref><xref ref-type="fig" rid="F5">, 5</xref><tp:nomenclature-citation-list><tp:nomenclature-citation><tp:taxon-name>
                    <tp:taxon-name-part taxon-name-part-type="genus" reg="Lichtwardtia">Lichtwardtia</tp:taxon-name-part>
                    <tp:taxon-name-part taxon-name-part-type="species" reg="dentalis">dentalis</tp:taxon-name-part>
                  </tp:taxon-name><comment>Zhang, Masunaga &amp; Yang, 2009: 198, figs 1–4.</comment></tp:nomenclature-citation></tp:nomenclature-citation-list></tp:nomenclature><tp:treatment-sec sec-type="material" id="SECID0E43AE"><title>Material examined.</title><p>CAMBODIA (all coll. <named-content xmlns:xlink="http://www.w3.org/1999/xlink" content-type="dwc:institutional_code" xlink:type="simple">RBINS</named-content>): 4 males, Siem Reap prov., Angkhor, Preah Khan Temple, 24 January–21 February 2006, Malaise trap in secondary forest (leg. Oul Yothin); 1 male, Siem Reap prov., Angkhor, Preah Khan Temple, 12 May 2006, sweep netting (leg. Oul Yothin).</p><p>THAILAND: 1 male (coll. <named-content xmlns:xlink="http://www.w3.org/1999/xlink" content-type="dwc:institutional_code" xlink:type="simple">RBINS</named-content>); Loei prov., Na Haeo Field Research Station (<named-content xmlns:xlink="http://www.w3.org/1999/xlink" content-type="dwc:verbatimCoordinates" xlink:type="simple"><named-content content-type="geo-json" specific-use="{&#34;type&#34;:&#34;Point&#34;,&#34;coordinates&#34;:[101.059611,17.490861]}" id="NCID0ES4AE" xlink:type="simple">17°29'27.1"N, 101°03'34.6"E</named-content></named-content>), 769 m, 16 May 2003, sweep netting along stream and water fall in secondary forest (leg. P Grootaert).</p></tp:treatment-sec><tp:treatment-sec sec-type="diagnosis" id="SECID0EX4AE"><title>Diagnosis.</title><p>Costa swollen before and at the level where R<sub>1</sub> joins the costa (Figure <xref ref-type="fig" rid="F4">4</xref>). Wing clear. Hind coxa yellow. Tip of phallus ventrally with a number of denticles. Hypandrium unarmed. Cercus (Figure <xref ref-type="fig" rid="F5">5</xref>) with weakly digitated margin. Marginal bristles on cercus brown. Apical marginal bristle longest, blunt-tipped inserted on a long tubercle; subsequent two marginals flattened and blunt-tipped, subsequent bristles with simple tip; 6<sup>th</sup> bristle fine, pale; subsequent bristles long, brown. A long blunt-tipped interior, longer than the apical marginal.</p></tp:treatment-sec><tp:treatment-sec sec-type="description" id="SECID0EJ5AE"><title>Description.</title><p>We refer to the detailed description of <italic><tp:taxon-name><tp:taxon-name-part taxon-name-part-type="genus" reg="Lichtwardtia">L.</tp:taxon-name-part><tp:taxon-name-part taxon-name-part-type="species" reg="dentalis">dentalis</tp:taxon-name-part></tp:taxon-name></italic> in <xref ref-type="bibr" rid="B29">Zhang et al. 2009</xref>.</p></tp:treatment-sec><tp:treatment-sec sec-type="comments" id="SECID0E55AE"><title>Comments.</title><p>The specimens from northern Thailand and central Cambodia correspond entirely to the description and figures given by <xref ref-type="bibr" rid="B29">Zhang et al. (2009)</xref>. Especially the widening of the costa where the R<sub>1</sub> joins the costa as is drawn by <xref ref-type="bibr" rid="B29">Zhang et al. (2009)</xref> but not mentioned in the description. The new records are not unlikely since the locality in the Loei province (Thailand) and the one in Cambodia are not so far from the southern Yunnan province (China) that is the type locality of this species.</p><p><italic><tp:taxon-name><tp:taxon-name-part taxon-name-part-type="genus" reg="Lichtwardtia">L.</tp:taxon-name-part><tp:taxon-name-part taxon-name-part-type="species" reg="dentalis">dentalis</tp:taxon-name-part></tp:taxon-name></italic> is very closely related to <italic><tp:taxon-name><tp:taxon-name-part taxon-name-part-type="genus" reg="Lichtwardtia">L.</tp:taxon-name-part><tp:taxon-name-part taxon-name-part-type="species" reg="semakau">semakau</tp:taxon-name-part></tp:taxon-name></italic> sp. n. from Singapore and we refer to the comments under the latter species.</p></tp:treatment-sec><tp:treatment-sec sec-type="distribution" id="SECID0EHAAG"><title>Distribution.</title><p>China, Cambodia, Thailand.</p><fig id="F4" position="float" orientation="portrait"><label>Figure 4.</label><caption><p><italic><tp:taxon-name><tp:taxon-name-part taxon-name-part-type="genus" reg="Lichtwardtia">Lichtwardtia</tp:taxon-name-part><tp:taxon-name-part taxon-name-part-type="species" reg="dentalis">dentalis</tp:taxon-name-part></tp:taxon-name></italic> Zhang, Masunaga &amp; Yang, 2009 male habitus (Cambodia).</p></caption><graphic xmlns:xlink="http://www.w3.org/1999/xlink" xlink:href="zookeys-798-063-g004.jpg" position="float" orientation="portrait" xlink:type="simple" id="oo_244161.jpg"/></fig><fig id="F5" position="float" orientation="portrait"><label>Figure 5.</label><caption><p><italic><tp:taxon-name><tp:taxon-name-part taxon-name-part-type="genus" reg="Lichtwardtia">Lichtwardtia</tp:taxon-name-part><tp:taxon-name-part taxon-name-part-type="species" reg="dentalis">dentalis</tp:taxon-name-part></tp:taxon-name></italic> Zhang, Masunaga &amp; Yang, 2009 (Cambodia). <bold>A</bold> male cercus <bold>B</bold> tip postgonite. Scale bar: 0.1 mm.</p></caption><graphic xmlns:xlink="http://www.w3.org/1999/xlink" xlink:href="zookeys-798-063-g005.jpg" position="float" orientation="portrait" xlink:type="simple" id="oo_244162.jpg"/></fig></tp:treatment-sec><ref-list><ref id="B29"><mixed-citation xmlns:xlink="http://www.w3.org/1999/xlink" xlink:type="simple"><person-group><name name-style="western"><surname>Zhang</surname><given-names>L</given-names></name><name name-style="western"><surname>Masunaga</surname><given-names>K</given-names></name><name name-style="western"><surname>Yang</surname><given-names>D</given-names></name></person-group> (<year>2009</year>) <article-title>Species of <italic><tp:taxon-name><tp:taxon-name-part taxon-name-part-type="genus">Lichtwardtia</tp:taxon-name-part></tp:taxon-name></italic> from China (<tp:taxon-name><tp:taxon-name-part taxon-name-part-type="order">Diptera</tp:taxon-name-part></tp:taxon-name>: <tp:taxon-name><tp:taxon-name-part taxon-name-part-type="family">Dolichopodidae</tp:taxon-name-part></tp:taxon-name>).</article-title><source>Transactions of the American Entomological Society</source><volume>135</volume>: <fpage>197</fpage>–<lpage>203</lpage>. <ext-link xlink:type="simple" ext-link-type="doi" xlink:href="10.3157/061.135.0208">https://doi.org/10.3157/061.135.0208</ext-link></mixed-citation></ref></ref-list></tp:taxon-treatment>
