# Supplementary material for: Revision of the genus Lichtwardtia Enderlein in Southeast Asia, a tale of highly diverse male terminalia (Diptera, Dolichopodidae)
Source: Zookeys. 2018 Nov 21;(798):63–107. doi: 10.3897/zookeys.798.28107 (PMC6262061; doi:10.3897/zookeys.798.28107)
Supplement: XML Treatment for Lichtwardtia nodulata [file zookeys.798.28107-treatment5.xml]

<!DOCTYPE tp:taxon-treatment
  PUBLIC "-//TaxonX//DTD Taxonomic Treatment Publishing DTD v0 20100105//EN" "tax-treatment-NSO.dtd">
<tp:taxon-treatment xmlns:tp="http://www.plazi.org/taxpub"><tp:treatment-meta><kwd-group><label>Taxon classification</label><kwd><named-content xmlns:xlink="http://www.w3.org/1999/xlink" content-type="kingdom">Animalia</named-content></kwd><kwd><named-content xmlns:xlink="http://www.w3.org/1999/xlink" content-type="order">Diptera</named-content></kwd><kwd><named-content xmlns:xlink="http://www.w3.org/1999/xlink" content-type="family">Dolichopodidae</named-content></kwd></kwd-group><mixed-citation publication-type="journal"><person-group><name><surname>Tang</surname><given-names>Chufei</given-names></name><name><surname>Yang</surname><given-names>Ding</given-names></name><name><surname>Grootaert</surname><given-names>Patrick</given-names></name></person-group><article-title>Revision of the genus <italic><tp:taxon-name><tp:taxon-name-part taxon-name-part-type="genus" reg="Lichtwardtia">Lichtwardtia</tp:taxon-name-part></tp:taxon-name></italic> Enderlein in Southeast Asia, a tale of highly diverse male terminalia (<tp:taxon-name><tp:taxon-name-part taxon-name-part-type="order">Diptera</tp:taxon-name-part></tp:taxon-name>, <tp:taxon-name><tp:taxon-name-part taxon-name-part-type="family">Dolichopodidae</tp:taxon-name-part></tp:taxon-name>)</article-title><source>Zookeys</source><day>21</day><month>11</month><year>2018</year><volume>2018</volume><issue>798</issue><fpage>63</fpage><lpage>107</lpage><pub-id pub-id-type="doi">10.3897/zookeys.798.28107</pub-id></mixed-citation></tp:treatment-meta><tp:nomenclature><tp:taxon-name>
                <tp:taxon-name-part taxon-name-part-type="genus" reg="Lichtwardtia">Lichtwardtia</tp:taxon-name-part>
                <tp:taxon-name-part taxon-name-part-type="species" reg="nodulata">nodulata</tp:taxon-name-part>
                <object-id xmlns:xlink="http://www.w3.org/1999/xlink" content-type="zoobank" xlink:type="simple">http://zoobank.org/4E1274BE-F088-4E95-B57A-DC815816C2C3</object-id>
              </tp:taxon-name><tp:taxon-authority>Grootaert &amp; Tang</tp:taxon-authority><tp:taxon-status xmlns:xlink="http://www.w3.org/1999/xlink" xlink:type="simple">sp. n.</tp:taxon-status><xref ref-type="fig" rid="F6">Figs 6</xref><xref ref-type="fig" rid="F7">, 7</xref></tp:nomenclature><tp:treatment-sec sec-type="material" id="SECID0ERDAG"><title>Material examined.</title><p><bold>Holotype male</bold> (coll. <abbrev xmlns:xlink="http://www.w3.org/1999/xlink" content-type="institution" xlink:title="Lee Kong Chian Natural History Museum" id="ABBRID0EZDAG" xlink:type="simple">LKCNHM</abbrev>): SINGAPORE: Semakau, 30 August 2012, sweep netting (leg. Jayanthi Puniamoorthy &amp; P Grootaert). <bold>Paratypes</bold> (all coll. <abbrev xmlns:xlink="http://www.w3.org/1999/xlink" content-type="institution" xlink:title="Lee Kong Chian Natural History Museum" id="ABBRID0EAEAG" xlink:type="simple">LKCNHM</abbrev>): SINGAPORE: 1 male, Pulau Ubin, 14 July 2012, sweep netting in mangrove (leg. Jayanthi Puniamoorthy &amp; P Grootaert); 9 males, 14 females, Kranji nature trail, 27 July 2005, sweep netting in park (leg. P Grootaert); 1 male, Semakau, 13 December 2012, sweep netting in halophilous vegetation on sandy beach (leg. P Grootaert).</p></tp:treatment-sec><tp:treatment-sec sec-type="diagnosis" id="SECID0EFEAG"><title>Diagnosis.</title><p>Basal 7/8 of mid coxa and basal half of hind coxa brown, mid coxa with one black band at middle. Vein R<sub>1</sub> with one oval thickness at where connect to C. Phallus with two rows of black denticles on ventral half, anterior row only with four small sparse denticles, posterior row with eight dense denticles.</p></tp:treatment-sec><tp:treatment-sec sec-type="description" id="SECID0ENEAG"><title>Description.</title><p><bold>Male.</bold><italic>Body</italic> length 3.6–3.8 mm, wing 3.2–3.3 × 1.0 mm.</p><p><italic>Head</italic> dark metallic green, with thick pale pollinosity; face slightly raised, frons and face both with thick pale pollinosity, gradually narrowed downward. Hairs and bristles on head black except posteroventral hairs pale. Antenna dark yellow; postpedicel nearly triangular, blunt apically, nearly as long as wide, with short black pubescence; arista-like stylus dorsal, inserted at basal half of postpedicel, nearly as long as head width, black, feather-like, with long black pubescence, basal segment 0.3 times as long as apical portion of arista-like stylus. Proboscis brown, with black hairs; palpus dark brown, with one short black apical bristle.</p><p><italic>Thorax</italic> dark metallic green, with pale grey pollinosity. Hairs and bristles on thorax black; five strong <abbrev xmlns:xlink="http://www.w3.org/1999/xlink" xlink:title="dorsocentral bristle(s)" id="ABBRID0E6EAG" xlink:type="simple">dc</abbrev>, ten pairs of <abbrev xmlns:xlink="http://www.w3.org/1999/xlink" xlink:title="acrostichal bristle(s)" id="ABBRID0EDFAG" xlink:type="simple">acr</abbrev>. Scutellum with two pairs <abbrev xmlns:xlink="http://www.w3.org/1999/xlink" xlink:title="scutellar bristle(s)" id="ABBRID0EHFAG" xlink:type="simple">sc</abbrev>, apical pair long strong, basal pair short and weak. Legs mainly dark yellow, but base of fore coxa, basal 7/8 of mid coxa and basal half of hind coxa brown, mid coxa with one black band at middle. Fore coxa anteriorly with three strong bristle at apical half, mid coxa with cluster of anterior hairs three marginal bristles anteriorly and one long strong outer bristle, hind coxa with one long strong outer bristle. Mid trochanter with two weak apical bristle dorsally. Fore femur without distinct bristle. Mid and hind femora each with one preapical <abbrev xmlns:xlink="http://www.w3.org/1999/xlink" xlink:title="posteroventral bristle(s)" id="ABBRID0ELFAG" xlink:type="simple">pv</abbrev>. Fore tibia with one row of two <abbrev xmlns:xlink="http://www.w3.org/1999/xlink" xlink:title="anterodorsal bristle(s)" id="ABBRID0EPFAG" xlink:type="simple">ad</abbrev>, two <abbrev xmlns:xlink="http://www.w3.org/1999/xlink" xlink:title="posterodorsal bristle(s)" id="ABBRID0ETFAG" xlink:type="simple">pd</abbrev>, one <abbrev xmlns:xlink="http://www.w3.org/1999/xlink" xlink:title="posteroventral bristle(s)" id="ABBRID0EXFAG" xlink:type="simple">pv</abbrev> and three <abbrev xmlns:xlink="http://www.w3.org/1999/xlink" xlink:title="apical bristle(s)" id="ABBRID0E2FAG" xlink:type="simple">ap</abbrev>. Mid tibia with three <abbrev xmlns:xlink="http://www.w3.org/1999/xlink" xlink:title="anterodorsal bristle(s)" id="ABBRID0E6FAG" xlink:type="simple">ad</abbrev>, four <abbrev xmlns:xlink="http://www.w3.org/1999/xlink" xlink:title="posterodorsal bristle(s)" id="ABBRID0EDGAG" xlink:type="simple">pd</abbrev>, two <abbrev xmlns:xlink="http://www.w3.org/1999/xlink" xlink:title="posteroventral bristle(s)" id="ABBRID0EHGAG" xlink:type="simple">pv</abbrev> and four <abbrev xmlns:xlink="http://www.w3.org/1999/xlink" xlink:title="apical bristle(s)" id="ABBRID0ELGAG" xlink:type="simple">ap</abbrev>. Hind tibia with four <abbrev xmlns:xlink="http://www.w3.org/1999/xlink" xlink:title="anterodorsal bristle(s)" id="ABBRID0EPGAG" xlink:type="simple">ad</abbrev> and three <abbrev xmlns:xlink="http://www.w3.org/1999/xlink" xlink:title="apical bristle(s)" id="ABBRID0ETGAG" xlink:type="simple">ap</abbrev>. Mid tarsomere I with one short strong <abbrev xmlns:xlink="http://www.w3.org/1999/xlink" xlink:title="posterodorsal bristle(s)" id="ABBRID0EXGAG" xlink:type="simple">pd</abbrev>. Hind tarsomere I with one short strong <abbrev xmlns:xlink="http://www.w3.org/1999/xlink" xlink:title="anterodorsal bristle(s)" id="ABBRID0E2GAG" xlink:type="simple">ad</abbrev> at middle and one <abbrev xmlns:xlink="http://www.w3.org/1999/xlink" xlink:title="anteroventral bristle(s)" id="ABBRID0E6GAG" xlink:type="simple">av</abbrev> at basal quarter. Relative lengths of tibia and five tarsomeres of legs LI : 6.6 : 3.3 : 1.6 : 1.3 : 1.0 : 1.0; LII : 10.6 : 5.0 : 2.0 : ? : ? : ? (mid tarsus partly lost); LIII : 10.0 : 4.0 : 5.0 : 3.3 : 2.0 : 1.3. Wing nearly hyaline, tinged brown; veins brown. R<sub>1</sub> with one oval thickness at where connect to C. M with fading M<sub>2</sub>, M<sub>1</sub> with one short subvein. Crossvein dm-cu somewhat arched. CuAx ratio 1.4. Lower calypter pale with black hairs. Haltere pale.</p><p><italic>Abdomen</italic> metallic green, with pale pollinosity. Hairs and bristles on abdomen black.</p><p><italic>Male genitalia</italic>: Epandrium 1.7 times longer than wide; epandrial lobe with three pale <abbrev xmlns:xlink="http://www.w3.org/1999/xlink" xlink:title="apical bristle(s)" id="ABBRID0ERHAG" xlink:type="simple">ap</abbrev>. Ventral surstylus and dorsal surstylus both with five short nail-like <abbrev xmlns:xlink="http://www.w3.org/1999/xlink" xlink:title="apical bristle(s)" id="ABBRID0EVHAG" xlink:type="simple">ap</abbrev>. Cercus nearly triangular, pale except the black ring, with weak digitations around outer margin, with long strong black marginal bristle on digitations, with one long strong bristles on digitation at apical half. Hypandrium simple. Phallus with two rows of black denticles on ventral half, anterior row only with four small sparse denticles, posterior row with eight dense denticles.</p><p><bold>Female.</bold> Similar to male in size and morphology except for the male terminalia.</p></tp:treatment-sec><tp:treatment-sec sec-type="etymology" id="SECID0E4HAG"><title>Etymology.</title><p>The name refers to the swelling of the costa.</p></tp:treatment-sec><tp:treatment-sec sec-type="comments" id="SECID0ECIAG"><title>Comments.</title><p>The new species should be compared to <italic><tp:taxon-name><tp:taxon-name-part taxon-name-part-type="genus" reg="Lichtwardtia">L.</tp:taxon-name-part><tp:taxon-name-part taxon-name-part-type="species" reg="hirsutiseta">hirsutiseta</tp:taxon-name-part></tp:taxon-name></italic> since there is a node on the costa that is however distinctly before R<sub>1</sub> joins the costa (Figure <xref ref-type="fig" rid="F22">22</xref>) in the latter.</p></tp:treatment-sec><tp:treatment-sec sec-type="distribution" id="SECID0EZIAG"><title>Distribution.</title><p>Singapore.</p><fig id="F6" position="float" orientation="portrait"><label>Figure 6.</label><caption><p><italic><tp:taxon-name><tp:taxon-name-part taxon-name-part-type="genus" reg="Lichtwardtia">Lichtwardtia</tp:taxon-name-part><tp:taxon-name-part taxon-name-part-type="species" reg="nodulata">nodulata</tp:taxon-name-part></tp:taxon-name></italic> Grootaert &amp; Tang, sp. n. Holotype male habitus.</p></caption><graphic xmlns:xlink="http://www.w3.org/1999/xlink" xlink:href="zookeys-798-063-g006.jpg" position="float" orientation="portrait" xlink:type="simple" id="oo_244163.jpg"/></fig><fig id="F7" position="float" orientation="portrait"><label>Figure 7.</label><caption><p><italic><tp:taxon-name><tp:taxon-name-part taxon-name-part-type="genus" reg="Lichtwardtia">Lichtwardtia</tp:taxon-name-part><tp:taxon-name-part taxon-name-part-type="species" reg="nodulata">nodulata</tp:taxon-name-part></tp:taxon-name></italic> Grootaert &amp; Tang, sp. n. Male terminalia: <bold>A</bold> tip of phallus <bold>B</bold> epandrium lateral <bold>C</bold> cercus inside view. Scale bars 0.1 mm.</p></caption><graphic xmlns:xlink="http://www.w3.org/1999/xlink" xlink:href="zookeys-798-063-g007.jpg" position="float" orientation="portrait" xlink:type="simple" id="oo_244164.jpg"/></fig></tp:treatment-sec><tp:treatment-sec><!--Section generated to contain objects referenced in tp:taxon-treatment.--><fig id="F22" position="float" orientation="portrait"><label>Figure 22.</label><caption><p><italic><tp:taxon-name><tp:taxon-name-part taxon-name-part-type="genus" reg="Lichtwardtia">Lichtwardtia</tp:taxon-name-part><tp:taxon-name-part taxon-name-part-type="species" reg="infuscata">infuscata</tp:taxon-name-part></tp:taxon-name></italic> Tang &amp; Grootaert, sp. n. Holotype male (terminalia removed). Cambodia (photograph by Ms Maimon Hussin).</p></caption><graphic xmlns:xlink="http://www.w3.org/1999/xlink" xlink:href="zookeys-798-063-g022.jpg" position="float" orientation="portrait" xlink:type="simple" id="oo_244179.jpg"/></fig></tp:treatment-sec></tp:taxon-treatment>
