# Supplementary material for: Revision of the genus Lichtwardtia Enderlein in Southeast Asia, a tale of highly diverse male terminalia (Diptera, Dolichopodidae)
Source: Zookeys. 2018 Nov 21;(798):63–107. doi: 10.3897/zookeys.798.28107 (PMC6262061; doi:10.3897/zookeys.798.28107)
Supplement: XML Treatment for Lichtwardtia semakau [file zookeys.798.28107-treatment6.xml]

<!DOCTYPE tp:taxon-treatment
  PUBLIC "-//TaxonX//DTD Taxonomic Treatment Publishing DTD v0 20100105//EN" "tax-treatment-NSO.dtd">
<tp:taxon-treatment xmlns:tp="http://www.plazi.org/taxpub"><tp:treatment-meta><kwd-group><label>Taxon classification</label><kwd><named-content xmlns:xlink="http://www.w3.org/1999/xlink" content-type="kingdom">Animalia</named-content></kwd><kwd><named-content xmlns:xlink="http://www.w3.org/1999/xlink" content-type="order">Diptera</named-content></kwd><kwd><named-content xmlns:xlink="http://www.w3.org/1999/xlink" content-type="family">Dolichopodidae</named-content></kwd></kwd-group><mixed-citation publication-type="journal"><person-group><name><surname>Tang</surname><given-names>Chufei</given-names></name><name><surname>Yang</surname><given-names>Ding</given-names></name><name><surname>Grootaert</surname><given-names>Patrick</given-names></name></person-group><article-title>Revision of the genus <italic><tp:taxon-name><tp:taxon-name-part taxon-name-part-type="genus" reg="Lichtwardtia">Lichtwardtia</tp:taxon-name-part></tp:taxon-name></italic> Enderlein in Southeast Asia, a tale of highly diverse male terminalia (<tp:taxon-name><tp:taxon-name-part taxon-name-part-type="order">Diptera</tp:taxon-name-part></tp:taxon-name>, <tp:taxon-name><tp:taxon-name-part taxon-name-part-type="family">Dolichopodidae</tp:taxon-name-part></tp:taxon-name>)</article-title><source>Zookeys</source><day>21</day><month>11</month><year>2018</year><volume>2018</volume><issue>798</issue><fpage>63</fpage><lpage>107</lpage><pub-id pub-id-type="doi">10.3897/zookeys.798.28107</pub-id></mixed-citation></tp:treatment-meta><tp:nomenclature><tp:taxon-name>
                <tp:taxon-name-part taxon-name-part-type="genus" reg="Lichtwardtia">Lichtwardtia</tp:taxon-name-part>
                <tp:taxon-name-part taxon-name-part-type="species" reg="semakau">semakau</tp:taxon-name-part>
                <object-id xmlns:xlink="http://www.w3.org/1999/xlink" content-type="zoobank" xlink:type="simple">http://zoobank.org/36C23F6C-8675-45A1-8860-8271B32C4088</object-id>
              </tp:taxon-name><tp:taxon-authority>Grootaert &amp; Tang</tp:taxon-authority><tp:taxon-status xmlns:xlink="http://www.w3.org/1999/xlink" xlink:type="simple">sp. n.</tp:taxon-status><xref ref-type="fig" rid="F8">Figs 8</xref><xref ref-type="fig" rid="F9">, 9</xref></tp:nomenclature><tp:treatment-sec sec-type="material" id="SECID0EFMAG"><title>Material examined.</title><p><bold>Holotype male</bold> (coll. <abbrev xmlns:xlink="http://www.w3.org/1999/xlink" content-type="institution" xlink:title="Lee Kong Chian Natural History Museum" id="ABBRID0ENMAG" xlink:type="simple">LKCNHM</abbrev>): SINGAPORE: Semakau, back mangrove in the old mangrove (<named-content xmlns:xlink="http://www.w3.org/1999/xlink" content-type="dwc:verbatimCoordinates" xlink:type="simple"><named-content content-type="geo-json" specific-use="{&#34;type&#34;:&#34;Point&#34;,&#34;coordinates&#34;:[103.759472,1.205528]}" id="NCID0EVMAG" xlink:type="simple">1°12'19.9"N, 103°45'34.1"E</named-content></named-content>), 3 April 2012, sweep netting along path (leg. P Grootaert). <bold>Paratype</bold> (coll. <abbrev xmlns:xlink="http://www.w3.org/1999/xlink" content-type="institution" xlink:title="Lee Kong Chian Natural History Museum" id="ABBRID0E3MAG" xlink:type="simple">LKCNHM</abbrev>): 1 female, same provenance as holotype.</p></tp:treatment-sec><tp:treatment-sec sec-type="diagnosis" id="SECID0EBNAG"><title>Diagnosis.</title><p>Antenna entirely dark yellow. Arista-like stylus feathered. Wing clear, faintly brownish tinged. No thickening of the costa where R<sub>1</sub> joins the costa. Fore and hind coxae entirely yellow. Mid coxa with a rectangular brown spot anteriorly, posteriorly pale brownish. Cercus yellow, brownish seamed with margin distinctly digitated and bearing five thickened marginal bristles near the tip. Hypandrium simple, lacking protuberances. Phallus ventrally with at least twelve black denticles.</p></tp:treatment-sec><tp:treatment-sec sec-type="description" id="SECID0EJNAG"><title>Description.</title><p><bold>Male.</bold><italic>Body</italic> length 3.9 mm, wing 3.5 × 1.2 mm. Head dark metallic green, with thick pale pollinosity; face slightly raised, frons and face both with thick pale pollinosity, gradually narrowed downward. Hairs and bristles on head black but lower postocular hairs pale. Antenna dark yellow (Figure <xref ref-type="fig" rid="F21">21</xref>); postpedicel nearly triangular, blunt apically, 1.2 times as long as wide; arista-like stylus black, nearly as long as width of head, feather-like, with long pubescence, basal portion 0.3 times as long as apical portion. Proboscis dark yellow, with black hairs; palpus dark yellow, with a short black apical bristle.</p><p><italic>Thorax</italic> dark green, with pale grey pollinosity. Hairs and bristles on thorax black; five strong <abbrev xmlns:xlink="http://www.w3.org/1999/xlink" xlink:title="dorsocentral bristle(s)" id="ABBRID0E2NAG" xlink:type="simple">dc</abbrev>, ten pairs of long <abbrev xmlns:xlink="http://www.w3.org/1999/xlink" xlink:title="acrostichal bristle(s)" id="ABBRID0E6NAG" xlink:type="simple">acr</abbrev>. Scutellum with two pairs <abbrev xmlns:xlink="http://www.w3.org/1999/xlink" xlink:title="scutellar bristle(s)" id="ABBRID0EDOAG" xlink:type="simple">sc</abbrev>, apical pair long strong, basal pair short and weak. Legs mainly yellow, but mid coxa with a dark brown rectangular spot anteriorly and a pale brown posteriorly. Fore and mid coxae anteriorly with rows of bristle-like hairs, fore and mid coxae anteriorly with three long strong preapical bristles and rows of anterior bristles, mid coxa with one outer bristles at apical third, hind coxa with two outer bristles, basal one strong, apical one relatively weak. Mid trochanter with two <abbrev xmlns:xlink="http://www.w3.org/1999/xlink" xlink:title="apical bristle(s)" id="ABBRID0EHOAG" xlink:type="simple">ap</abbrev> dorsally. Hind trochanter with one outer bristle at middle. Fore femur with one strong <abbrev xmlns:xlink="http://www.w3.org/1999/xlink" xlink:title="posteroventral bristle(s)" id="ABBRID0ELOAG" xlink:type="simple">pv</abbrev> at middle. Mid femur with one strong <abbrev xmlns:xlink="http://www.w3.org/1999/xlink" xlink:title="posterodorsal bristle(s)" id="ABBRID0EPOAG" xlink:type="simple">pd</abbrev> and one preapical <abbrev xmlns:xlink="http://www.w3.org/1999/xlink" xlink:title="posteroventral bristle(s)" id="ABBRID0ETOAG" xlink:type="simple">pv</abbrev>. Hind femur with one strong <abbrev xmlns:xlink="http://www.w3.org/1999/xlink" xlink:title="posterodorsal bristle(s)" id="ABBRID0EXOAG" xlink:type="simple">pd</abbrev> at apical quarter. Fore tibia with one <abbrev xmlns:xlink="http://www.w3.org/1999/xlink" xlink:title="anterodorsal bristle(s)" id="ABBRID0E2OAG" xlink:type="simple">ad</abbrev>, three <abbrev xmlns:xlink="http://www.w3.org/1999/xlink" xlink:title="posterodorsal bristle(s)" id="ABBRID0E6OAG" xlink:type="simple">pd</abbrev>, one <abbrev xmlns:xlink="http://www.w3.org/1999/xlink" xlink:title="anteroventral bristle(s)" id="ABBRID0EDPAG" xlink:type="simple">av</abbrev> and three <abbrev xmlns:xlink="http://www.w3.org/1999/xlink" xlink:title="apical bristle(s)" id="ABBRID0EHPAG" xlink:type="simple">ap</abbrev>. Mid tibia with two <abbrev xmlns:xlink="http://www.w3.org/1999/xlink" xlink:title="anterodorsal bristle(s)" id="ABBRID0ELPAG" xlink:type="simple">ad</abbrev>, three <abbrev xmlns:xlink="http://www.w3.org/1999/xlink" xlink:title="posterodorsal bristle(s)" id="ABBRID0EPPAG" xlink:type="simple">pd</abbrev>, one <abbrev xmlns:xlink="http://www.w3.org/1999/xlink" xlink:title="posteroventral bristle(s)" id="ABBRID0ETPAG" xlink:type="simple">pv</abbrev> and four <abbrev xmlns:xlink="http://www.w3.org/1999/xlink" xlink:title="apical bristle(s)" id="ABBRID0EXPAG" xlink:type="simple">ap</abbrev>. Hind tibia with three <abbrev xmlns:xlink="http://www.w3.org/1999/xlink" xlink:title="anterodorsal bristle(s)" id="ABBRID0E2PAG" xlink:type="simple">ad</abbrev>, three <abbrev xmlns:xlink="http://www.w3.org/1999/xlink" xlink:title="posterodorsal bristle(s)" id="ABBRID0E6PAG" xlink:type="simple">pd</abbrev> (one preapical), two weak <abbrev xmlns:xlink="http://www.w3.org/1999/xlink" xlink:title="posteroventral bristle(s)" id="ABBRID0EDQAG" xlink:type="simple">pv</abbrev> and three <abbrev xmlns:xlink="http://www.w3.org/1999/xlink" xlink:title="apical bristle(s)" id="ABBRID0EHQAG" xlink:type="simple">ap</abbrev>. Fore tarsomere I with one short <abbrev xmlns:xlink="http://www.w3.org/1999/xlink" xlink:title="anteroventral bristle(s)" id="ABBRID0ELQAG" xlink:type="simple">av</abbrev> at base. Hind tarsomere I with one strong <abbrev xmlns:xlink="http://www.w3.org/1999/xlink" xlink:title="anterodorsal bristle(s)" id="ABBRID0EPQAG" xlink:type="simple">ad</abbrev> at middle and two short apical bristle. Relative lengths of tibia and five tarsomeres of legs LI : 7.0 : 3.2 : 1.2 : 1.2 : 1.0 : 1.0; LII : 6.0 : 4.0 : ? : ? : ? : ? (mid tarsus partly lost); LIII : 10.4 : 4.0 : ? : ? : ? : ?. Wing nearly hyaline, nearly pale; veins brown. No thickening of the costa where R<sub>1</sub> joins the costa. M with fading M<sub>2</sub>, M<sub>1</sub> with one short subvein. Crossvein dm-cu straight. CuAx ratio 1.2. Lower calypter pale with black hairs. Haltere pale.</p><p><italic>Abdomen</italic> metallic green, with pale pollinosity. Hairs and bristles on abdomen black.</p><p>Male terminalia (Figure <xref ref-type="fig" rid="F9">9</xref>): Epandrium 1.8 times longer than wide; ventral epandrial margin at the level of the reduced epandrial lobe with three long pale bristles (Figure <xref ref-type="fig" rid="F9">9D</xref>), and with a small basoventral bristle. Ventral surstylus and dorsal surstylus both with five short nail-like <abbrev xmlns:xlink="http://www.w3.org/1999/xlink" xlink:title="apical bristle(s)" id="ABBRID0EHRAG" xlink:type="simple">ap</abbrev>. Cercus nearly triangular, pale except the black margin, with distinct digitations around outer margin, bearing strong black marginal bristles. On the inside a single strong bristle near the dorsal margin, with two relatively strong blade-like bristles on digitations at apical half. Hypandrium simple. Phallus with black small dense irregular denticles on ventral half (Figure <xref ref-type="fig" rid="F9">9A</xref>).</p><p><bold>Female.</bold> Body length 4.3 mm, wing 3.4 × 1.3 mm. Resembling the male except for the terminalia and face wider.</p></tp:treatment-sec><tp:treatment-sec sec-type="etymology" id="SECID0ETRAG"><title>Etymology.</title><p>The name refers to the type locality Semakau, an island on the southern coast of Singapore.</p></tp:treatment-sec><tp:treatment-sec sec-type="comments" id="SECID0EYRAG"><title>Comments.</title><p><italic><tp:taxon-name><tp:taxon-name-part taxon-name-part-type="genus" reg="Lichtwardtia">L.</tp:taxon-name-part><tp:taxon-name-part taxon-name-part-type="species" reg="semakau">semakau</tp:taxon-name-part></tp:taxon-name></italic> sp. n. resembles very much <italic><tp:taxon-name><tp:taxon-name-part taxon-name-part-type="genus" reg="Lichtwardtia">L.</tp:taxon-name-part><tp:taxon-name-part taxon-name-part-type="species" reg="dentalis">dentalis</tp:taxon-name-part></tp:taxon-name></italic><xref ref-type="bibr" rid="B29">Zhang et al. 2009</xref> described from the Yunnan province (China). It differs in that <italic><tp:taxon-name><tp:taxon-name-part taxon-name-part-type="genus" reg="Lichtwardtia">L.</tp:taxon-name-part><tp:taxon-name-part taxon-name-part-type="species" reg="dentalis">dentalis</tp:taxon-name-part></tp:taxon-name></italic> has a broadening of the costa at the level where the R<sub>1</sub> joins the costa (<xref ref-type="bibr" rid="B29">Zhang et al. 2009</xref>, Figure <xref ref-type="fig" rid="F1">1</xref>). <italic><tp:taxon-name><tp:taxon-name-part taxon-name-part-type="genus" reg="Lichtwardtia">L.</tp:taxon-name-part><tp:taxon-name-part taxon-name-part-type="species" reg="semakau">semakau</tp:taxon-name-part></tp:taxon-name></italic> sp. n. has no swelling at all of the costa. The outer margin of the cercus seems more weakly digitated with only a strong marginal bristle dorsally and one on the tip. In <italic><tp:taxon-name><tp:taxon-name-part taxon-name-part-type="genus" reg="Lichtwardtia">L.</tp:taxon-name-part><tp:taxon-name-part taxon-name-part-type="species" reg="semakau">semakau</tp:taxon-name-part></tp:taxon-name></italic> sp. n., the margin of the cercus is more deeply indented and there are five broad black marginal bristles at the tip of the cercus.</p><p><italic><tp:taxon-name><tp:taxon-name-part taxon-name-part-type="genus" reg="Lichtwardtia">L.</tp:taxon-name-part><tp:taxon-name-part taxon-name-part-type="species" reg="semakau">semakau</tp:taxon-name-part></tp:taxon-name></italic> sp. n. should be compared also to <italic><tp:taxon-name><tp:taxon-name-part taxon-name-part-type="genus" reg="Lichtwardtia">L.</tp:taxon-name-part><tp:taxon-name-part taxon-name-part-type="species" reg="cambodiensis">cambodiensis</tp:taxon-name-part></tp:taxon-name></italic> sp. n. that differs in the male also by a thickening of a costa and the marginal bristles on the cercus that are all thin and paler.</p></tp:treatment-sec><tp:treatment-sec sec-type="distribution" id="SECID0E2UAG"><title>Distribution.</title><p>Singapore.</p><fig id="F8" position="float" orientation="portrait"><label>Figure 8.</label><caption><p><italic><tp:taxon-name><tp:taxon-name-part taxon-name-part-type="genus" reg="Lichtwardtia">Lichtwardtia</tp:taxon-name-part><tp:taxon-name-part taxon-name-part-type="species" reg="semakau">semakau</tp:taxon-name-part></tp:taxon-name></italic> Grootaert &amp; Tang, sp. n. (Singapore).</p></caption><graphic xmlns:xlink="http://www.w3.org/1999/xlink" xlink:href="zookeys-798-063-g008.jpg" position="float" orientation="portrait" xlink:type="simple" id="oo_244165.jpg"/></fig><fig id="F9" position="float" orientation="portrait"><label>Figure 9.</label><caption><p><italic><tp:taxon-name><tp:taxon-name-part taxon-name-part-type="genus" reg="Lichtwardtia">Lichtwardtia</tp:taxon-name-part><tp:taxon-name-part taxon-name-part-type="species" reg="semakau">semakau</tp:taxon-name-part></tp:taxon-name></italic> Grootaert &amp; Tang, sp. n. male terminalia (Singapore): <bold>A</bold> tip phallus <bold>B</bold> cercus <bold>C</bold> surstyli ventral view <bold>D</bold> epandrium lateral. Scale bar: 0.1 mm.</p></caption><graphic xmlns:xlink="http://www.w3.org/1999/xlink" xlink:href="zookeys-798-063-g009.jpg" position="float" orientation="portrait" xlink:type="simple" id="oo_244166.jpg"/></fig></tp:treatment-sec><tp:treatment-sec><!--Section generated to contain objects referenced in tp:taxon-treatment.--><fig id="F21" position="float" orientation="portrait"><label>Figure 21.</label><caption><p><italic><tp:taxon-name><tp:taxon-name-part taxon-name-part-type="genus" reg="Lichtwardtia">Lichtwardtia</tp:taxon-name-part><tp:taxon-name-part taxon-name-part-type="species" reg="hirsutiseta">hirsutiseta</tp:taxon-name-part></tp:taxon-name></italic> (de Meijere, 1916) holotype male (Jakarta, Indonesia) (photograph by Mr Ben Brugge): <bold>A</bold> head lateral <bold>B</bold> thorax and abdomen lateral <bold>C</bold> labels <bold>D</bold> wing. Arrow indicates the swelling before R<sub>1</sub> reaches the costa.</p></caption><graphic xmlns:xlink="http://www.w3.org/1999/xlink" xlink:href="zookeys-798-063-g021.jpg" position="float" orientation="portrait" xlink:type="simple" id="oo_244178.jpg"/></fig><fig id="F1" position="float" orientation="portrait"><label>Figure 1.</label><caption><p>Malaise trap at the site of the Preah Khan Temple (Angkor, Siem Reap, Cambodia).</p></caption><graphic xmlns:xlink="http://www.w3.org/1999/xlink" xlink:href="zookeys-798-063-g001.jpg" position="float" orientation="portrait" xlink:type="simple" id="oo_244158.jpg"/></fig></tp:treatment-sec><ref-list><ref id="B29"><mixed-citation xmlns:xlink="http://www.w3.org/1999/xlink" xlink:type="simple"><person-group><name name-style="western"><surname>Zhang</surname><given-names>L</given-names></name><name name-style="western"><surname>Masunaga</surname><given-names>K</given-names></name><name name-style="western"><surname>Yang</surname><given-names>D</given-names></name></person-group> (<year>2009</year>) <article-title>Species of <italic><tp:taxon-name><tp:taxon-name-part taxon-name-part-type="genus">Lichtwardtia</tp:taxon-name-part></tp:taxon-name></italic> from China (<tp:taxon-name><tp:taxon-name-part taxon-name-part-type="order">Diptera</tp:taxon-name-part></tp:taxon-name>: <tp:taxon-name><tp:taxon-name-part taxon-name-part-type="family">Dolichopodidae</tp:taxon-name-part></tp:taxon-name>).</article-title><source>Transactions of the American Entomological Society</source><volume>135</volume>: <fpage>197</fpage>–<lpage>203</lpage>. <ext-link xlink:type="simple" ext-link-type="doi" xlink:href="10.3157/061.135.0208">https://doi.org/10.3157/061.135.0208</ext-link></mixed-citation></ref></ref-list></tp:taxon-treatment>
