# Supplementary material for: Revision of the genus Lichtwardtia Enderlein in Southeast Asia, a tale of highly diverse male terminalia (Diptera, Dolichopodidae)
Source: Zookeys. 2018 Nov 21;(798):63–107. doi: 10.3897/zookeys.798.28107 (PMC6262061; doi:10.3897/zookeys.798.28107)
Supplement: XML Treatment for Lichtwardtia singaporensis [file zookeys.798.28107-treatment7.xml]

<!DOCTYPE tp:taxon-treatment
  PUBLIC "-//TaxonX//DTD Taxonomic Treatment Publishing DTD v0 20100105//EN" "tax-treatment-NSO.dtd">
<tp:taxon-treatment xmlns:tp="http://www.plazi.org/taxpub"><tp:treatment-meta><kwd-group><label>Taxon classification</label><kwd><named-content xmlns:xlink="http://www.w3.org/1999/xlink" content-type="kingdom">Animalia</named-content></kwd><kwd><named-content xmlns:xlink="http://www.w3.org/1999/xlink" content-type="order">Diptera</named-content></kwd><kwd><named-content xmlns:xlink="http://www.w3.org/1999/xlink" content-type="family">Dolichopodidae</named-content></kwd></kwd-group><mixed-citation publication-type="journal"><person-group><name><surname>Tang</surname><given-names>Chufei</given-names></name><name><surname>Yang</surname><given-names>Ding</given-names></name><name><surname>Grootaert</surname><given-names>Patrick</given-names></name></person-group><article-title>Revision of the genus <italic><tp:taxon-name><tp:taxon-name-part taxon-name-part-type="genus" reg="Lichtwardtia">Lichtwardtia</tp:taxon-name-part></tp:taxon-name></italic> Enderlein in Southeast Asia, a tale of highly diverse male terminalia (<tp:taxon-name><tp:taxon-name-part taxon-name-part-type="order">Diptera</tp:taxon-name-part></tp:taxon-name>, <tp:taxon-name><tp:taxon-name-part taxon-name-part-type="family">Dolichopodidae</tp:taxon-name-part></tp:taxon-name>)</article-title><source>Zookeys</source><day>21</day><month>11</month><year>2018</year><volume>2018</volume><issue>798</issue><fpage>63</fpage><lpage>107</lpage><pub-id pub-id-type="doi">10.3897/zookeys.798.28107</pub-id></mixed-citation></tp:treatment-meta><tp:nomenclature><tp:taxon-name>
                <tp:taxon-name-part taxon-name-part-type="genus" reg="Lichtwardtia">Lichtwardtia</tp:taxon-name-part>
                <tp:taxon-name-part taxon-name-part-type="species" reg="singaporensis">singaporensis</tp:taxon-name-part>
                <object-id xmlns:xlink="http://www.w3.org/1999/xlink" content-type="zoobank" xlink:type="simple">http://zoobank.org/7D25B148-FAC6-4EB7-B1B0-5162751376EF</object-id>
              </tp:taxon-name><tp:taxon-authority>Grootaert &amp; Tang</tp:taxon-authority><tp:taxon-status xmlns:xlink="http://www.w3.org/1999/xlink" xlink:type="simple">sp. n.</tp:taxon-status><xref ref-type="fig" rid="F10">Figs 10</xref><xref ref-type="fig" rid="F11">, 11</xref></tp:nomenclature><tp:treatment-sec sec-type="material" id="SECID0EJYAG"><title>Material examined.</title><p><bold>Holotype male</bold> (coll. <abbrev xmlns:xlink="http://www.w3.org/1999/xlink" content-type="institution" xlink:title="Lee Kong Chian Natural History Museum" id="ABBRID0ERYAG" xlink:type="simple">LKCNHM</abbrev>): SINGAPORE: West Coast Park, 7 December 2003, shrubs along sandy beach (leg. P Grootaert), sweeping. <bold>Paratype</bold> (coll. <abbrev xmlns:xlink="http://www.w3.org/1999/xlink" content-type="institution" xlink:title="Lee Kong Chian Natural History Museum" id="ABBRID0EYYAG" xlink:type="simple">LKCNHM</abbrev>): 1 female; collecting information same to the holotype</p></tp:treatment-sec><tp:treatment-sec sec-type="diagnosis" id="SECID0E4YAG"><title>Diagnosis.</title><p>Wings clear, but having the cross veins brownish seamed. Mid coxa brown with one anterior dark brown stripe and one lateral band, both dark brown. Hind coxa yellow. Hypandrium simple. Phallus with one row of five big clear regular black denticles ventrally, with one blunt denticle hidden in hypandrium.</p></tp:treatment-sec><tp:treatment-sec sec-type="description" id="SECID0ECZAG"><title>Description.</title><p><bold>Male.</bold><italic>Body</italic> length 3.7 mm, wing 3.4 × 1.1 mm.</p><p><italic>Head</italic> dark metallic green, with thick pale pollinosity; face slightly raised, frons and face both with thick pale pollinosity, gradually narrowed downward. Hairs and bristles on head black except posteroventral hairs pale. Antenna dark yellow; postpedicel nearly triangular, blunt apically, 1.2 times as long as wide, with pale pubescence; arista-like stylus dorsal, inserted at basal half of postpedicel, nearly as long as head width, dark yellow, feather-like, with long black pubescence, basal segment 0.3 times as long as apical portion of arista-like stylus. Proboscis dark yellow, with black hairs; palpus dark yellow, with one black apical bristle.</p><p><italic>Thorax</italic> dark green, with pale grey pollinosity. Hairs and bristles on thorax black; five strong <abbrev xmlns:xlink="http://www.w3.org/1999/xlink" xlink:title="dorsocentral bristle(s)" id="ABBRID0EUZAG" xlink:type="simple">dc</abbrev>, ten pairs of strong <abbrev xmlns:xlink="http://www.w3.org/1999/xlink" xlink:title="acrostichal bristle(s)" id="ABBRID0EYZAG" xlink:type="simple">acr</abbrev>. Scutellum with two pairs <abbrev xmlns:xlink="http://www.w3.org/1999/xlink" xlink:title="scutellar bristle(s)" id="ABBRID0E3ZAG" xlink:type="simple">sc</abbrev>, apical pair long strong, basal pair short and weak. Legs mainly yellow, but fore coxa somewhat brownish at base, mid coxa brown with one anterior dark brown stripe and one lateral band, both dark brown, hind coxae dark yellow, lightly brownish at basal half; mid and hind tarsi brown from tip of tarsomere II to tarsomere V. Fore and mid coxae anteriorly with row of thin bristles and four strong bristles at apical half, hind coxa with two short outer bristles. Fore trochanter with three weak outer bristle at middle. Mid trochanter with two short weak outer bristles. Fore femur with one short weak <abbrev xmlns:xlink="http://www.w3.org/1999/xlink" xlink:title="anteroventral bristle(s)" id="ABBRID0EA1AG" xlink:type="simple">av</abbrev>. Mid femur with one strong <abbrev xmlns:xlink="http://www.w3.org/1999/xlink" xlink:title="posterodorsal bristle(s)" id="ABBRID0EE1AG" xlink:type="simple">pd</abbrev> at apical 1/6 and one preapical <abbrev xmlns:xlink="http://www.w3.org/1999/xlink" xlink:title="posteroventral bristle(s)" id="ABBRID0EI1AG" xlink:type="simple">pv</abbrev>. Hind femur with one strong <abbrev xmlns:xlink="http://www.w3.org/1999/xlink" xlink:title="posterodorsal bristle(s)" id="ABBRID0EM1AG" xlink:type="simple">pd</abbrev> at apical quarter. Fore tibia with two <abbrev xmlns:xlink="http://www.w3.org/1999/xlink" xlink:title="posterodorsal bristle(s)" id="ABBRID0EQ1AG" xlink:type="simple">pd</abbrev>, one <abbrev xmlns:xlink="http://www.w3.org/1999/xlink" xlink:title="anteroventral bristle(s)" id="ABBRID0EU1AG" xlink:type="simple">av</abbrev>, and one <abbrev xmlns:xlink="http://www.w3.org/1999/xlink" xlink:title="posteroventral bristle(s)" id="ABBRID0EY1AG" xlink:type="simple">pv</abbrev> and three short <abbrev xmlns:xlink="http://www.w3.org/1999/xlink" xlink:title="apical bristle(s)" id="ABBRID0E31AG" xlink:type="simple">ap</abbrev>. Mid tibia with two <abbrev xmlns:xlink="http://www.w3.org/1999/xlink" xlink:title="anterodorsal bristle(s)" id="ABBRID0EA2AG" xlink:type="simple">ad</abbrev>, four <abbrev xmlns:xlink="http://www.w3.org/1999/xlink" xlink:title="posterodorsal bristle(s)" id="ABBRID0EE2AG" xlink:type="simple">pd</abbrev> (basal 1<sup>st</sup> relatively weak), one <abbrev xmlns:xlink="http://www.w3.org/1999/xlink" xlink:title="posteroventral bristle(s)" id="ABBRID0EK2AG" xlink:type="simple">pv</abbrev> at middle and four <abbrev xmlns:xlink="http://www.w3.org/1999/xlink" xlink:title="apical bristle(s)" id="ABBRID0EO2AG" xlink:type="simple">ap</abbrev>. Hind tibia with four <abbrev xmlns:xlink="http://www.w3.org/1999/xlink" xlink:title="anterodorsal bristle(s)" id="ABBRID0ES2AG" xlink:type="simple">ad</abbrev>, four <abbrev xmlns:xlink="http://www.w3.org/1999/xlink" xlink:title="posterodorsal bristle(s)" id="ABBRID0EW2AG" xlink:type="simple">pd</abbrev>, two <abbrev xmlns:xlink="http://www.w3.org/1999/xlink" xlink:title="posteroventral bristle(s)" id="ABBRID0E12AG" xlink:type="simple">pv</abbrev> and three <abbrev xmlns:xlink="http://www.w3.org/1999/xlink" xlink:title="apical bristle(s)" id="ABBRID0E52AG" xlink:type="simple">ap</abbrev>. Fore tarsomere I with one short <abbrev xmlns:xlink="http://www.w3.org/1999/xlink" xlink:title="anteroventral bristle(s)" id="ABBRID0EC3AG" xlink:type="simple">av</abbrev> at base. Hind tarsomere I with one short strong <abbrev xmlns:xlink="http://www.w3.org/1999/xlink" xlink:title="anterodorsal bristle(s)" id="ABBRID0EG3AG" xlink:type="simple">ad</abbrev> at middle, one <abbrev xmlns:xlink="http://www.w3.org/1999/xlink" xlink:title="posteroventral bristle(s)" id="ABBRID0EK3AG" xlink:type="simple">pv</abbrev> at basal fifth and two short apical bristle. Relative lengths of tibia and five tarsomeres of legs LI : 6.0 : 3.0 : 1.6 : 1.2 : 1.0 : 1.0; LII : 8.0 : 5.0 : 2.0 : 1.6 : 1.2 : 1.0; LIII : 10.0 : 4.0 : 4.0 : 3.0 : 2.0 : 1.4. Wing nearly hyaline, cross veins seamed brownish; veins brown. M with fading M<sub>2</sub>, M<sub>1</sub> with one short subvein. Crossvein dm-cu straight. CuAx ratio 1.0. Lower calypter pale with black hairs. Haltere pale.</p><p><italic>Abdomen</italic> metallic green, with pale pollinosity. Hairs and bristles on abdomen black.</p><p><italic>Male terminalia</italic>: Epandrium 1.8 times longer than wide; epandrial lobe with three pale <abbrev xmlns:xlink="http://www.w3.org/1999/xlink" xlink:title="apical bristle(s)" id="ABBRID0E13AG" xlink:type="simple">ap</abbrev>. Surstylus with five short nail-like <abbrev xmlns:xlink="http://www.w3.org/1999/xlink" xlink:title="apical bristle(s)" id="ABBRID0E53AG" xlink:type="simple">ap</abbrev>. Cercus nearly triangular, pale, covered by thin pale bristles, with weak digitations around outer margin, with long strong pale marginal bristle on digitations. Hypandrium simple. Phallus with one row of five big clear regular black denticles ventrally, with one blunt denticle hidden in hypandrium.</p><p><bold>Female.</bold> Body length 3.6–4.0 mm, wing length 3.1–3.2 × 1.1 mm. Very similar to male, but postpedicel as long as wide. Wing hyaline with anterior border faintly brownish and cross veins brownish seamed. No swelling of the costa before or at the point where R<sub>1</sub> joins the costa. The ratio of the proximal section of M<sub>1</sub>, and the distal section is 0.4/0.6 (Figure <xref ref-type="fig" rid="F12">12</xref>). Thus the distal section is much longer than the proximal section. Fore coxa yellow, mid coxa brown and hind coxa yellowish.</p></tp:treatment-sec><tp:treatment-sec sec-type="comments" id="SECID0EO4AG"><title>Comments.</title><p>This species is comparable to <italic><tp:taxon-name><tp:taxon-name-part taxon-name-part-type="genus" reg="Lichtwardtia">L.</tp:taxon-name-part><tp:taxon-name-part taxon-name-part-type="species" reg="infuscata">infuscata</tp:taxon-name-part></tp:taxon-name></italic> sp. n. but the latter has quite brownish wings also with the cross veins seamed brown. Both species have also the hind coxa entirely yellow and the phallus bears ventrally rather strong spines. In <italic><tp:taxon-name><tp:taxon-name-part taxon-name-part-type="genus" reg="Lichtwardtia">L.</tp:taxon-name-part><tp:taxon-name-part taxon-name-part-type="species" reg="singaporensis">singaporensis</tp:taxon-name-part></tp:taxon-name></italic> sp. n. there are five strong spines while in <italic><tp:taxon-name><tp:taxon-name-part taxon-name-part-type="genus" reg="Lichtwardtia">L.</tp:taxon-name-part><tp:taxon-name-part taxon-name-part-type="species" reg="infuscata">infuscata</tp:taxon-name-part></tp:taxon-name></italic> there is a double row of ten denticles that are smaller than in <italic><tp:taxon-name><tp:taxon-name-part taxon-name-part-type="genus" reg="Lichtwardtia">L.</tp:taxon-name-part><tp:taxon-name-part taxon-name-part-type="species" reg="singaporensis">singaporensis</tp:taxon-name-part></tp:taxon-name></italic> sp. n. The epandrium has a pointed tip while its tip in <italic><tp:taxon-name><tp:taxon-name-part taxon-name-part-type="genus" reg="Lichtwardtia">L.</tp:taxon-name-part><tp:taxon-name-part taxon-name-part-type="species" reg="infuscata">infuscata</tp:taxon-name-part></tp:taxon-name></italic> sp. n. is truncated. The size of the cercus is larger in <italic><tp:taxon-name><tp:taxon-name-part taxon-name-part-type="genus" reg="Lichtwardtia">L.</tp:taxon-name-part><tp:taxon-name-part taxon-name-part-type="species" reg="infuscata">infuscata</tp:taxon-name-part></tp:taxon-name></italic> sp. n. <italic><tp:taxon-name><tp:taxon-name-part taxon-name-part-type="genus" reg="Lichtwardtia">L.</tp:taxon-name-part><tp:taxon-name-part taxon-name-part-type="species" reg="infuscata">infuscata</tp:taxon-name-part></tp:taxon-name></italic> has a pale ventral protuberance with a black seam on the epandrium on which the phallus-hypandrial complex is resting. This protuberance is absent in <italic><tp:taxon-name><tp:taxon-name-part taxon-name-part-type="genus" reg="Lichtwardtia">L.</tp:taxon-name-part><tp:taxon-name-part taxon-name-part-type="species" reg="singaporensis">singaporensis</tp:taxon-name-part></tp:taxon-name></italic> sp. n. The brownish seams along the cross veins suggest that <italic><tp:taxon-name><tp:taxon-name-part taxon-name-part-type="genus" reg="Lichtwardtia">L.</tp:taxon-name-part><tp:taxon-name-part taxon-name-part-type="species" reg="singaporensis">singaporensis</tp:taxon-name-part></tp:taxon-name></italic> sp. n. represents the enigmatic <italic><tp:taxon-name><tp:taxon-name-part taxon-name-part-type="genus" reg="Lichtwardtia">L.</tp:taxon-name-part><tp:taxon-name-part taxon-name-part-type="species" reg="ziczac">ziczac</tp:taxon-name-part></tp:taxon-name></italic>. However we refrain from given the description of the male of <italic><tp:taxon-name><tp:taxon-name-part taxon-name-part-type="genus" reg="Lichtwardtia">L.</tp:taxon-name-part><tp:taxon-name-part taxon-name-part-type="species" reg="singaporensis">singaporensis</tp:taxon-name-part></tp:taxon-name></italic> sp. n. as the true <italic><tp:taxon-name><tp:taxon-name-part taxon-name-part-type="genus" reg="Lichtwardtia">L.</tp:taxon-name-part><tp:taxon-name-part taxon-name-part-type="species" reg="ziczac">ziczac</tp:taxon-name-part></tp:taxon-name></italic>. See comments under <italic><tp:taxon-name><tp:taxon-name-part taxon-name-part-type="genus" reg="Lichtwardtia">L.</tp:taxon-name-part><tp:taxon-name-part taxon-name-part-type="species" reg="ziczac">ziczac</tp:taxon-name-part></tp:taxon-name></italic>.</p></tp:treatment-sec><tp:treatment-sec sec-type="distribution" id="SECID0EDCBG"><title>Distribution.</title><p>Singapore.</p><fig id="F10" position="float" orientation="portrait"><label>Figure 10.</label><caption><p><italic><tp:taxon-name><tp:taxon-name-part taxon-name-part-type="genus" reg="Lichtwardtia">Lichtwardtia</tp:taxon-name-part><tp:taxon-name-part taxon-name-part-type="species" reg="singaporensis">singaporensis</tp:taxon-name-part></tp:taxon-name></italic> Grootaert &amp; Tang, sp. n.: Habitus male.</p></caption><graphic xmlns:xlink="http://www.w3.org/1999/xlink" xlink:href="zookeys-798-063-g010.jpg" position="float" orientation="portrait" xlink:type="simple" id="oo_244167.jpg"/></fig><fig id="F11" position="float" orientation="portrait"><label>Figure 11.</label><caption><p><italic><tp:taxon-name><tp:taxon-name-part taxon-name-part-type="genus" reg="Lichtwardtia">Lichtwardtia</tp:taxon-name-part><tp:taxon-name-part taxon-name-part-type="species" reg="singaporensis">singaporensis</tp:taxon-name-part></tp:taxon-name></italic> Grootaert &amp; Tang, sp. n. male terminalia (Singapore):). Male terminalia: <bold>A</bold> Tip phallus <bold>B</bold> epandrium lateral. Scale bars: 0.1 mm.</p></caption><graphic xmlns:xlink="http://www.w3.org/1999/xlink" xlink:href="zookeys-798-063-g011.jpg" position="float" orientation="portrait" xlink:type="simple" id="oo_244168.jpg"/></fig></tp:treatment-sec><tp:treatment-sec><!--Section generated to contain objects referenced in tp:taxon-treatment.--><fig id="F12" position="float" orientation="portrait"><label>Figure 12.</label><caption><p><italic><tp:taxon-name><tp:taxon-name-part taxon-name-part-type="genus" reg="Lichtwardtia">Lichtwardtia</tp:taxon-name-part><tp:taxon-name-part taxon-name-part-type="species" reg="conspicabilis">conspicabilis</tp:taxon-name-part></tp:taxon-name></italic> Tang &amp; Grootaert, sp. n. male habitus. <italic><tp:taxon-name><tp:taxon-name-part taxon-name-part-type="genus" reg="Lichtwardtia">Lichtwardtia</tp:taxon-name-part><tp:taxon-name-part taxon-name-part-type="species" reg="infuscata">infuscata</tp:taxon-name-part></tp:taxon-name></italic> Tang &amp; Grootaert, sp. n. Male terminalia: <bold>A</bold> Phallus <bold>B</bold> epandrium lateral view. Scale bar: 0.1 mm.</p></caption><graphic xmlns:xlink="http://www.w3.org/1999/xlink" xlink:href="zookeys-798-063-g012.jpg" position="float" orientation="portrait" xlink:type="simple" id="oo_244169.jpg"/></fig></tp:treatment-sec></tp:taxon-treatment>
