# Supplementary material for: Revision of the genus Lichtwardtia Enderlein in Southeast Asia, a tale of highly diverse male terminalia (Diptera, Dolichopodidae)
Source: Zookeys. 2018 Nov 21;(798):63–107. doi: 10.3897/zookeys.798.28107 (PMC6262061; doi:10.3897/zookeys.798.28107)
Supplement: XML Treatment for Lichtwardtia conspicabilis [file zookeys.798.28107-treatment9.xml]

<!DOCTYPE tp:taxon-treatment
  PUBLIC "-//TaxonX//DTD Taxonomic Treatment Publishing DTD v0 20100105//EN" "tax-treatment-NSO.dtd">
<tp:taxon-treatment xmlns:tp="http://www.plazi.org/taxpub"><tp:treatment-meta><kwd-group><label>Taxon classification</label><kwd><named-content xmlns:xlink="http://www.w3.org/1999/xlink" content-type="kingdom">Animalia</named-content></kwd><kwd><named-content xmlns:xlink="http://www.w3.org/1999/xlink" content-type="order">Diptera</named-content></kwd><kwd><named-content xmlns:xlink="http://www.w3.org/1999/xlink" content-type="family">Dolichopodidae</named-content></kwd></kwd-group><mixed-citation publication-type="journal"><person-group><name><surname>Tang</surname><given-names>Chufei</given-names></name><name><surname>Yang</surname><given-names>Ding</given-names></name><name><surname>Grootaert</surname><given-names>Patrick</given-names></name></person-group><article-title>Revision of the genus <italic><tp:taxon-name><tp:taxon-name-part taxon-name-part-type="genus" reg="Lichtwardtia">Lichtwardtia</tp:taxon-name-part></tp:taxon-name></italic> Enderlein in Southeast Asia, a tale of highly diverse male terminalia (<tp:taxon-name><tp:taxon-name-part taxon-name-part-type="order">Diptera</tp:taxon-name-part></tp:taxon-name>, <tp:taxon-name><tp:taxon-name-part taxon-name-part-type="family">Dolichopodidae</tp:taxon-name-part></tp:taxon-name>)</article-title><source>Zookeys</source><day>21</day><month>11</month><year>2018</year><volume>2018</volume><issue>798</issue><fpage>63</fpage><lpage>107</lpage><pub-id pub-id-type="doi">10.3897/zookeys.798.28107</pub-id></mixed-citation></tp:treatment-meta><tp:nomenclature><tp:taxon-name>
                <tp:taxon-name-part taxon-name-part-type="genus" reg="Lichtwardtia">Lichtwardtia</tp:taxon-name-part>
                <tp:taxon-name-part taxon-name-part-type="species" reg="conspicabilis">conspicabilis</tp:taxon-name-part>
                <object-id xmlns:xlink="http://www.w3.org/1999/xlink" content-type="zoobank" xlink:type="simple">http://zoobank.org/EB34AB9B-242C-4698-80AA-DD536C6B70D1</object-id>
              </tp:taxon-name><tp:taxon-authority>Tang &amp; Grootaert</tp:taxon-authority><tp:taxon-status xmlns:xlink="http://www.w3.org/1999/xlink" xlink:type="simple">sp. n.</tp:taxon-status><xref ref-type="fig" rid="F12">Figs 12</xref><xref ref-type="fig" rid="F13">, 13</xref></tp:nomenclature><tp:treatment-sec sec-type="material" id="SECID0EVGBG"><title>Material examined.</title><p><bold>Holotype male</bold> (coll. <named-content xmlns:xlink="http://www.w3.org/1999/xlink" content-type="dwc:institutional_code" xlink:type="simple">RBINS</named-content>): CAMBODIA: Siem Reap prov., Angkhor, Preah Khan Temple, 6 June 2006; sweep netting (leg. Oul Yothin). <bold>Paratypes</bold> (coll. <named-content xmlns:xlink="http://www.w3.org/1999/xlink" content-type="dwc:institutional_code" xlink:type="simple">RBINS</named-content>): CAMBODIA: 2 males, locality same to the holotype, 4–14 April 2006, Malaise trap (leg. Oul Yothin).</p></tp:treatment-sec><tp:treatment-sec sec-type="diagnosis" id="SECID0EJHBG"><title>Diagnosis.</title><p>Antenna nearly entirely dark yellow. Wing brownish tinged, a distinct swelling of the costa present just before R<sub>1</sub> joins the costa. Mid coxa with two light brown bands laterally. Hind coxa entirely yellow. Cercus with elongate tip bearing a longer bristle than the other marginals; hypandrium with bifurcate tip and a black curved appendage on the right-hand side. Phallus wide, with preapical ventral process.</p></tp:treatment-sec><tp:treatment-sec sec-type="description" id="SECID0ERHBG"><title>Description.</title><p><bold>Male.</bold><italic>Body</italic> length 3.7 mm, wing 3.5 × 1.1 mm.</p><p><italic>Head</italic> dark metallic green, with thick pale pollinosity; face slightly raised, frons and face both with thick pale pollinosity, gradually narrowed downward. Hairs and bristles on head black; upper four postocular bristles black but all lower postoculars pale. Antenna dark yellow except portion at level of arista-like stylus slightly brownish. Postpedicel nearly triangular, blunt apically, with brown pubescence, nearly as long as wide; arista-like stylus dark brown, nearly as long as width of head, feather-like, with long pubescence, basal portion 0.2 times as long as apical portion. Proboscis dark yellow, with black hairs; palpus dark yellow, with one short weak black apical bristle.</p><p><italic>Thorax</italic> dark green, with pale grey pollinosity. Hairs and bristles on thorax black; five strong <abbrev xmlns:xlink="http://www.w3.org/1999/xlink" xlink:title="dorsocentral bristle(s)" id="ABBRID0EDIBG" xlink:type="simple">dc</abbrev>, ten pairs of long <abbrev xmlns:xlink="http://www.w3.org/1999/xlink" xlink:title="acrostichal bristle(s)" id="ABBRID0EHIBG" xlink:type="simple">acr</abbrev>. Scutellum with two pairs <abbrev xmlns:xlink="http://www.w3.org/1999/xlink" xlink:title="scutellar bristle(s)" id="ABBRID0ELIBG" xlink:type="simple">sc</abbrev>, apical pair long and strong, basal pair very short and weak. Legs mainly yellow, but mid coxa with two light brown bands laterally, hind coxa entirely yellow. Fore and mid coxae anteriorly to laterally with rows of bristle-like hairs and six marginal bristles; mid coxa with one outer bristles at apical third, hind coxa with two outer bristles, basal one strong, apical one weak. Mid trochanter with two <abbrev xmlns:xlink="http://www.w3.org/1999/xlink" xlink:title="apical bristle(s)" id="ABBRID0EPIBG" xlink:type="simple">ap</abbrev>. Hind trochanter with one outer hair at middle. Fore femur without distinct bristles. Mid femur with one strong <abbrev xmlns:xlink="http://www.w3.org/1999/xlink" xlink:title="anterodorsal bristle(s)" id="ABBRID0ETIBG" xlink:type="simple">ad</abbrev> and one preapical <abbrev xmlns:xlink="http://www.w3.org/1999/xlink" xlink:title="posteroventral bristle(s)" id="ABBRID0EXIBG" xlink:type="simple">pv</abbrev>. Hind femur with one strong anterior on apical fourth. Fore tibia with three <abbrev xmlns:xlink="http://www.w3.org/1999/xlink" xlink:title="anterodorsal bristle(s)" id="ABBRID0E2IBG" xlink:type="simple">ad</abbrev>, one <abbrev xmlns:xlink="http://www.w3.org/1999/xlink" xlink:title="anteroventral bristle(s)" id="ABBRID0E6IBG" xlink:type="simple">av</abbrev> and three <abbrev xmlns:xlink="http://www.w3.org/1999/xlink" xlink:title="apical bristle(s)" id="ABBRID0EDJBG" xlink:type="simple">ap</abbrev> (of which one posterodorsal very long). Mid tibia with two <abbrev xmlns:xlink="http://www.w3.org/1999/xlink" xlink:title="anterodorsal bristle(s)" id="ABBRID0EHJBG" xlink:type="simple">ad</abbrev>, five <abbrev xmlns:xlink="http://www.w3.org/1999/xlink" xlink:title="posterodorsal bristle(s)" id="ABBRID0ELJBG" xlink:type="simple">pd</abbrev>, two <abbrev xmlns:xlink="http://www.w3.org/1999/xlink" xlink:title="posteroventral bristle(s)" id="ABBRID0EPJBG" xlink:type="simple">pv</abbrev>, and four <abbrev xmlns:xlink="http://www.w3.org/1999/xlink" xlink:title="apical bristle(s)" id="ABBRID0ETJBG" xlink:type="simple">ap</abbrev>. Hind tibia with three <abbrev xmlns:xlink="http://www.w3.org/1999/xlink" xlink:title="anterodorsal bristle(s)" id="ABBRID0EXJBG" xlink:type="simple">ad</abbrev>, two <abbrev xmlns:xlink="http://www.w3.org/1999/xlink" xlink:title="posterodorsal bristle(s)" id="ABBRID0E2JBG" xlink:type="simple">pd</abbrev>, one <abbrev xmlns:xlink="http://www.w3.org/1999/xlink" xlink:title="posteroventral bristle(s)" id="ABBRID0E6JBG" xlink:type="simple">pv</abbrev> and four <abbrev xmlns:xlink="http://www.w3.org/1999/xlink" xlink:title="apical bristle(s)" id="ABBRID0EDKBG" xlink:type="simple">ap</abbrev>. Fore tarsomere I with one short <abbrev xmlns:xlink="http://www.w3.org/1999/xlink" xlink:title="anteroventral bristle(s)" id="ABBRID0EHKBG" xlink:type="simple">av</abbrev> at base. Hind tarsomere I with one strong dorsal beyond middle, two short <abbrev xmlns:xlink="http://www.w3.org/1999/xlink" xlink:title="anteroventral bristle(s)" id="ABBRID0ELKBG" xlink:type="simple">av</abbrev> close to base and two short apical bristle. Relative lengths of tibia and five tarsomeres of legs LI : 10.0 : 4.0 : 2.5 : 2.0 : 1.5 : 1.5; LII : 16.0 : 7.5 : 4.0 : 3.0 : 1.5 : 1.0; LIII : 18.0 : 7.5 : 7.5 : 6.0 : 4.0 : 2.5. Wing brownish tinged, veins brown. M with fading M<sub>2</sub>, M<sub>1</sub> with one short subvein. Crossvein dm-cu straight. CuAx ratio 1.3. Lower calypter pale with long black hairs. Haltere white.</p><p><italic>Abdomen</italic> metallic green, with pale pollinosity. Hairs and bristles on abdomen black.</p><p><italic>Male terminalia</italic> (Figure <xref ref-type="fig" rid="F13">13</xref>): Epandrium 1.6 times longer than wide. Surstylus with several digitations. Cercus ovoid with short apical process, pale except the black seam around the apical margin, with weak digitations around outer margin only, ventral marginal bristles black; with elongate tip bearing a longer bristle than the other marginal, a long black inner bristle below the tip. Hypandrium thick, with bifurcate tip and a black curved appendage on the right-hand side. Phallus wide, with preapical ventral process.</p><p><bold>Female</bold>. Unknown.</p></tp:treatment-sec><tp:treatment-sec sec-type="comments" id="SECID0EDLBG"><title>Comments.</title><p>This species resembles superficially <italic><tp:taxon-name><tp:taxon-name-part taxon-name-part-type="genus" reg="Lichtwardtia">L.</tp:taxon-name-part><tp:taxon-name-part taxon-name-part-type="species" reg="polychroma">polychroma</tp:taxon-name-part></tp:taxon-name></italic> in having a swelling of the costa and by the similar elongate cercus and the complicated structure of the tip of the hypandrium. However, <italic><tp:taxon-name><tp:taxon-name-part taxon-name-part-type="genus" reg="Lichtwardtia">L.</tp:taxon-name-part><tp:taxon-name-part taxon-name-part-type="species" reg="polychroma">polychroma</tp:taxon-name-part></tp:taxon-name></italic> possesses a large brown tooth at the right side. <italic><tp:taxon-name><tp:taxon-name-part taxon-name-part-type="genus" reg="Lichtwardtia">L.</tp:taxon-name-part><tp:taxon-name-part taxon-name-part-type="species" reg="conspicabilis">conspicabilis</tp:taxon-name-part></tp:taxon-name></italic> sp. n. has a curved black extension of the left side and the tip of the phallus is deeply indented.</p></tp:treatment-sec><tp:treatment-sec sec-type="etymology" id="SECID0EKMBG"><title>Etymology.</title><p>The name <italic><tp:taxon-name><tp:taxon-name-part taxon-name-part-type="genus" reg="Lichtwardtia"/><tp:taxon-name-part taxon-name-part-type="species" reg="conspicabilis">conspicabilis</tp:taxon-name-part></tp:taxon-name></italic> refers to the remarkable structure of the hypandrium.</p></tp:treatment-sec><tp:treatment-sec sec-type="distribution" id="SECID0E1MBG"><title>Distribution.</title><p>Cambodia.</p><fig id="F12" position="float" orientation="portrait"><label>Figure 12.</label><caption><p><italic><tp:taxon-name><tp:taxon-name-part taxon-name-part-type="genus" reg="Lichtwardtia">Lichtwardtia</tp:taxon-name-part><tp:taxon-name-part taxon-name-part-type="species" reg="conspicabilis">conspicabilis</tp:taxon-name-part></tp:taxon-name></italic> Tang &amp; Grootaert, sp. n. male habitus. <italic><tp:taxon-name><tp:taxon-name-part taxon-name-part-type="genus" reg="Lichtwardtia">Lichtwardtia</tp:taxon-name-part><tp:taxon-name-part taxon-name-part-type="species" reg="infuscata">infuscata</tp:taxon-name-part></tp:taxon-name></italic> Tang &amp; Grootaert, sp. n. Male terminalia: <bold>A</bold> Phallus <bold>B</bold> epandrium lateral view. Scale bar: 0.1 mm.</p></caption><graphic xmlns:xlink="http://www.w3.org/1999/xlink" xlink:href="zookeys-798-063-g012.jpg" position="float" orientation="portrait" xlink:type="simple" id="oo_244169.jpg"/></fig><fig id="F13" position="float" orientation="portrait"><label>Figure 13.</label><caption><p><italic><tp:taxon-name><tp:taxon-name-part taxon-name-part-type="genus" reg="Lichtwardtia">Lichtwardtia</tp:taxon-name-part><tp:taxon-name-part taxon-name-part-type="species" reg="conspicabilis">conspicabilis</tp:taxon-name-part></tp:taxon-name></italic> Tang &amp; Grootaert, sp. n. male terminalia: <bold>A</bold> right view on hypandrium and phallus <bold>B</bold> ventral view of hypandrium and phallus <bold>C</bold> view on left side of phallus and hypandrium <bold>D</bold> lateral view of hypopygium. Scale bars: 0.1 mm.</p></caption><graphic xmlns:xlink="http://www.w3.org/1999/xlink" xlink:href="zookeys-798-063-g013.jpg" position="float" orientation="portrait" xlink:type="simple" id="oo_244170.jpg"/></fig></tp:treatment-sec></tp:taxon-treatment>
