# Supplementary material for: Revision of the genus Lichtwardtia Enderlein in Southeast Asia, a tale of highly diverse male terminalia (Diptera, Dolichopodidae)
Source: Zookeys. 2018 Nov 21;(798):63–107. doi: 10.3897/zookeys.798.28107 (PMC6262061; doi:10.3897/zookeys.798.28107)
Supplement: XML Treatment for Lichtwardtia monstruosa [file zookeys.798.28107-treatment10.xml]

<!DOCTYPE tp:taxon-treatment
  PUBLIC "-//TaxonX//DTD Taxonomic Treatment Publishing DTD v0 20100105//EN" "tax-treatment-NSO.dtd">
<tp:taxon-treatment xmlns:tp="http://www.plazi.org/taxpub"><tp:treatment-meta><kwd-group><label>Taxon classification</label><kwd><named-content xmlns:xlink="http://www.w3.org/1999/xlink" content-type="kingdom">Animalia</named-content></kwd><kwd><named-content xmlns:xlink="http://www.w3.org/1999/xlink" content-type="order">Diptera</named-content></kwd><kwd><named-content xmlns:xlink="http://www.w3.org/1999/xlink" content-type="family">Dolichopodidae</named-content></kwd></kwd-group><mixed-citation publication-type="journal"><person-group><name><surname>Tang</surname><given-names>Chufei</given-names></name><name><surname>Yang</surname><given-names>Ding</given-names></name><name><surname>Grootaert</surname><given-names>Patrick</given-names></name></person-group><article-title>Revision of the genus <italic><tp:taxon-name><tp:taxon-name-part taxon-name-part-type="genus" reg="Lichtwardtia">Lichtwardtia</tp:taxon-name-part></tp:taxon-name></italic> Enderlein in Southeast Asia, a tale of highly diverse male terminalia (<tp:taxon-name><tp:taxon-name-part taxon-name-part-type="order">Diptera</tp:taxon-name-part></tp:taxon-name>, <tp:taxon-name><tp:taxon-name-part taxon-name-part-type="family">Dolichopodidae</tp:taxon-name-part></tp:taxon-name>)</article-title><source>Zookeys</source><day>21</day><month>11</month><year>2018</year><volume>2018</volume><issue>798</issue><fpage>63</fpage><lpage>107</lpage><pub-id pub-id-type="doi">10.3897/zookeys.798.28107</pub-id></mixed-citation></tp:treatment-meta><tp:nomenclature><tp:taxon-name>
                <tp:taxon-name-part taxon-name-part-type="genus" reg="Lichtwardtia">Lichtwardtia</tp:taxon-name-part>
                <tp:taxon-name-part taxon-name-part-type="species" reg="monstruosa">monstruosa</tp:taxon-name-part>
                <object-id xmlns:xlink="http://www.w3.org/1999/xlink" content-type="zoobank" xlink:type="simple">http://zoobank.org/D6EBAA51-43A7-4803-9CB9-84CF23DEA3CA</object-id>
              </tp:taxon-name><tp:taxon-authority>Tang &amp; Grootaert</tp:taxon-authority><tp:taxon-status xmlns:xlink="http://www.w3.org/1999/xlink" xlink:type="simple">sp. n.</tp:taxon-status><xref ref-type="fig" rid="F14">Figs 14</xref><xref ref-type="fig" rid="F15">, 15</xref></tp:nomenclature><tp:treatment-sec sec-type="material" id="SECID0EXQBG"><title>Material examined.</title><p><bold>Holotype male</bold> (coll. <named-content xmlns:xlink="http://www.w3.org/1999/xlink" content-type="dwc:institutional_code" xlink:type="simple">RBINS</named-content>): CAMBODIA: Siem Reap prov., Angkhor, Preah Khan Temple, 18–25 April 2006, Malaise trap in secondary forest (leg. Oul Yothin). <bold>Paratype</bold> (coll. <named-content xmlns:xlink="http://www.w3.org/1999/xlink" content-type="dwc:institutional_code" xlink:type="simple">RBINS</named-content>): 1 male, same provenance as holotype.</p></tp:treatment-sec><tp:treatment-sec sec-type="diagnosis" id="SECID0ELRBG"><title>Diagnosis.</title><p>Postpedicel of antenna mostly brownish yellow. Wing faintly tinged brownish, no swelling of the costa present. Mid coxa with two brown bands laterally, one brown, one light brown. Hind coxa entirely yellow. Tip of hypandrium bifurcate with a black narrow ventral arm that is strongly toothed and a broad arm dorsally yellowish at base and black at tip; apex rounded, bordered with teeth. Phallus yellowish with a very strong yellowish brown dorsal hook near middle resting in the ventral cavity of the epandrium; apical half of phallus, with a ventral curved followed by a strong dorsal curved; tip pointed.</p></tp:treatment-sec><tp:treatment-sec sec-type="description" id="SECID0EQRBG"><title>Description.</title><p><bold>Male.</bold><italic>Body</italic> length 4.0 mm, wing 3.8 × 1.3 mm. Head with frons shining metallic green; face slightly raised, as wide as postpedicel, frons and face covered with a thick white dusting. Hairs and bristles on head black; upper five postoculars black, lower postocular bristles pale. Antenna mainly yellow, postpedicel largely brownish yellow; postpedicel nearly triangular, blunt apically, with yellow pubescence, 1.2 times as long as wide; arista-like stylus dark yellow, nearly as long as width of head, feather-like, basal portion 0.5 times as long as apical portion. Proboscis dark yellow, with black hairs; palpus dark yellow, with one short weak black apical bristle.</p><p><italic>Thorax</italic> dark metallic green, with a fine pale grey pollinosity. Hairs and bristles on thorax black; five strong <abbrev xmlns:xlink="http://www.w3.org/1999/xlink" xlink:title="dorsocentral bristle(s)" id="ABBRID0E5RBG" xlink:type="simple">dc</abbrev>, ten pairs of <abbrev xmlns:xlink="http://www.w3.org/1999/xlink" xlink:title="acrostichal bristle(s)" id="ABBRID0ECSBG" xlink:type="simple">acr</abbrev> half as long as <abbrev xmlns:xlink="http://www.w3.org/1999/xlink" xlink:title="dorsocentral bristle(s)" id="ABBRID0EGSBG" xlink:type="simple">dc</abbrev>. Scutellum with two pairs <abbrev xmlns:xlink="http://www.w3.org/1999/xlink" xlink:title="scutellar bristle(s)" id="ABBRID0EKSBG" xlink:type="simple">sc</abbrev>, apical pair long strong, basal pair short and weak. Legs mainly yellow, but mid coxa with two brown bands laterally, one brown, one light brown. Fore and mid coxae anteriorly to laterally with rows of bristle-like hairs and eight preapical bristles; mid coxa with one strong outer bristles at apical third, hind coxa with two outer bristles, basal one strong, apical one relatively weak. Mid trochanter with two dorsal <abbrev xmlns:xlink="http://www.w3.org/1999/xlink" xlink:title="apical bristle(s)" id="ABBRID0EOSBG" xlink:type="simple">ap</abbrev>. Hind trochanter with one outer bristle at middle. Fore femur without distinct bristles. Mid femur with one strong <abbrev xmlns:xlink="http://www.w3.org/1999/xlink" xlink:title="anterodorsal bristle(s)" id="ABBRID0ESSBG" xlink:type="simple">ad</abbrev> and a weak <abbrev xmlns:xlink="http://www.w3.org/1999/xlink" xlink:title="posterodorsal bristle(s)" id="ABBRID0EWSBG" xlink:type="simple">pd</abbrev>. Hind femur with one strong <abbrev xmlns:xlink="http://www.w3.org/1999/xlink" xlink:title="anterodorsal bristle(s)" id="ABBRID0E1SBG" xlink:type="simple">ad</abbrev> at apical quarter. Fore tibia with two <abbrev xmlns:xlink="http://www.w3.org/1999/xlink" xlink:title="anterodorsal bristle(s)" id="ABBRID0E5SBG" xlink:type="simple">ad</abbrev>, two <abbrev xmlns:xlink="http://www.w3.org/1999/xlink" xlink:title="posterodorsal bristle(s)" id="ABBRID0ECTBG" xlink:type="simple">pd</abbrev>, one <abbrev xmlns:xlink="http://www.w3.org/1999/xlink" xlink:title="anteroventral bristle(s)" id="ABBRID0EGTBG" xlink:type="simple">av</abbrev> and four <abbrev xmlns:xlink="http://www.w3.org/1999/xlink" xlink:title="apical bristle(s)" id="ABBRID0EKTBG" xlink:type="simple">ap</abbrev>. Mid tibia with two <abbrev xmlns:xlink="http://www.w3.org/1999/xlink" xlink:title="anterodorsal bristle(s)" id="ABBRID0EOTBG" xlink:type="simple">ad</abbrev>, three <abbrev xmlns:xlink="http://www.w3.org/1999/xlink" xlink:title="posterodorsal bristle(s)" id="ABBRID0ESTBG" xlink:type="simple">pd</abbrev>, one <abbrev xmlns:xlink="http://www.w3.org/1999/xlink" xlink:title="posteroventral bristle(s)" id="ABBRID0EWTBG" xlink:type="simple">pv</abbrev> and four <abbrev xmlns:xlink="http://www.w3.org/1999/xlink" xlink:title="apical bristle(s)" id="ABBRID0E1TBG" xlink:type="simple">ap</abbrev>. Hind tibia with four <abbrev xmlns:xlink="http://www.w3.org/1999/xlink" xlink:title="anterodorsal bristle(s)" id="ABBRID0E5TBG" xlink:type="simple">ad</abbrev>, four d and four <abbrev xmlns:xlink="http://www.w3.org/1999/xlink" xlink:title="apical bristle(s)" id="ABBRID0ECUBG" xlink:type="simple">ap</abbrev>; ventrally in basal third with a row of small erect hairs. Fore and mid tarsomere I without distinct bristles. Hind tarsomere I with one strong d at apical third. Relative lengths of tibia and five tarsomeres of legs LI : 8.2 : 5.0 : 2.0 : 1.6 : 1.0 : 1.0; LII : 13.2 : 6.6 : 3.3 : 2.6 : 2.0 : 1.3; LIII : 13.2 : 6.0 : 6.0 : 4.3 : 3.3 : 1.6. Wing nearly hyaline, tinged brown; veins brown. M with fading M<sub>2</sub>, M<sub>1</sub> with one short subvein. Crossvein dm-cu straight. CuAx ratio 1.0. Lower calypter pale with black hairs. Haltere pale.</p><p><italic>Abdomen</italic> metallic green, with fine pale pollinosity. Hairs and bristles on abdomen black.</p><p><italic>Male terminalia</italic> (Figure <xref ref-type="fig" rid="F15">15</xref>): Epandrium 2.1 times longer than wide, narrowing towards tip; epandrial lobe with three long pale bristles. Ventral surstylus with three long pale bristles. Cercus nearly quadrate, as long as wide, pale except the black marginal seam, with weak digitations around outer margin, with black marginal bristles on digitations. Tip of hypandrium bifurcate with a black narrow ventral arm that is strongly toothed and a broad arm dorsally yellowish at base and black at tip. Apex rounded bordered with teeth. Phallus yellowish with a very strong yellowish brown dorsal hook near middle resting in the ventral cavity of the epandrium (Figure <xref ref-type="fig" rid="F14">14</xref>); a short black pointed tooth at the left side and at the base of the large tooth; apical half of phallus, with a ventral curved one followed by a strong dorsal curved; tip pointed.</p><p><bold>Female</bold>. Unknown.</p></tp:treatment-sec><tp:treatment-sec sec-type="etymology" id="SECID0E5UBG"><title>Etymology.</title><p>The species name alludes to the monstrous appendages on the male terminalia.</p></tp:treatment-sec><tp:treatment-sec sec-type="comments" id="SECID0EDVBG"><title>Comments.</title><p>The male is easily recognised having these huge extensions on the terminalia. The very strong dorsal tooth on the phallus resembles superficially the strong tooth present on the tip of the hypandrium of <italic><tp:taxon-name><tp:taxon-name-part taxon-name-part-type="genus" reg="Lichtwardtia">L.</tp:taxon-name-part><tp:taxon-name-part taxon-name-part-type="species" reg="polychroma">polychroma</tp:taxon-name-part></tp:taxon-name></italic> and <italic><tp:taxon-name><tp:taxon-name-part taxon-name-part-type="genus" reg="Lichtwardtia">L.</tp:taxon-name-part><tp:taxon-name-part taxon-name-part-type="species" reg="zhangae">zhangae</tp:taxon-name-part></tp:taxon-name></italic>. However the origin of these structure is different: in <italic><tp:taxon-name><tp:taxon-name-part taxon-name-part-type="genus" reg="Lichtwardtia">L.</tp:taxon-name-part><tp:taxon-name-part taxon-name-part-type="species" reg="monstruosa">monstruosa</tp:taxon-name-part></tp:taxon-name></italic> sp. n., it is on the phallus, while in the others it is on the hypandrium.</p></tp:treatment-sec><tp:treatment-sec sec-type="distribution" id="SECID0EKWBG"><title>Distribution.</title><p>Cambodia.</p><fig id="F14" position="float" orientation="portrait"><label>Figure 14.</label><caption><p><italic><tp:taxon-name><tp:taxon-name-part taxon-name-part-type="genus" reg="Lichtwardtia">Lichtwardtia</tp:taxon-name-part><tp:taxon-name-part taxon-name-part-type="species" reg="monstruosa">monstruosa</tp:taxon-name-part></tp:taxon-name></italic> Tang &amp; Grootaert, sp. n. (Cambodia).</p></caption><graphic xmlns:xlink="http://www.w3.org/1999/xlink" xlink:href="zookeys-798-063-g014.jpg" position="float" orientation="portrait" xlink:type="simple" id="oo_244171.jpg"/></fig><fig id="F15" position="float" orientation="portrait"><label>Figure 15.</label><caption><p><italic><tp:taxon-name><tp:taxon-name-part taxon-name-part-type="genus" reg="Lichtwardtia">Lichtwardtia</tp:taxon-name-part><tp:taxon-name-part taxon-name-part-type="species" reg="monstruosa">monstruosa</tp:taxon-name-part></tp:taxon-name></italic> Tang &amp; Grootaert, sp. n. Male terminalia (Cambodia): <bold>A</bold> hypandrium ventrally <bold>B</bold> hypandrium lateral <bold>C</bold> phallus lateral <bold>D</bold> epandrium lateral <bold>E</bold> cercus lateral. Scale bars: 0.1 mm.</p></caption><graphic xmlns:xlink="http://www.w3.org/1999/xlink" xlink:href="zookeys-798-063-g015.jpg" position="float" orientation="portrait" xlink:type="simple" id="oo_244172.jpg"/></fig></tp:treatment-sec></tp:taxon-treatment>
