# Supplementary material for: Revision of the genus Lichtwardtia Enderlein in Southeast Asia, a tale of highly diverse male terminalia (Diptera, Dolichopodidae)
Source: Zookeys. 2018 Nov 21;(798):63–107. doi: 10.3897/zookeys.798.28107 (PMC6262061; doi:10.3897/zookeys.798.28107)
Supplement: XML Treatment for Lichtwardtia polychroma [file zookeys.798.28107-treatment11.xml]

<!DOCTYPE tp:taxon-treatment
  PUBLIC "-//TaxonX//DTD Taxonomic Treatment Publishing DTD v0 20100105//EN" "tax-treatment-NSO.dtd">
<tp:taxon-treatment xmlns:tp="http://www.plazi.org/taxpub"><tp:treatment-meta><kwd-group><label>Taxon classification</label><kwd><named-content xmlns:xlink="http://www.w3.org/1999/xlink" content-type="kingdom">Animalia</named-content></kwd><kwd><named-content xmlns:xlink="http://www.w3.org/1999/xlink" content-type="order">Diptera</named-content></kwd><kwd><named-content xmlns:xlink="http://www.w3.org/1999/xlink" content-type="family">Dolichopodidae</named-content></kwd></kwd-group><mixed-citation publication-type="journal"><person-group><name><surname>Tang</surname><given-names>Chufei</given-names></name><name><surname>Yang</surname><given-names>Ding</given-names></name><name><surname>Grootaert</surname><given-names>Patrick</given-names></name></person-group><article-title>Revision of the genus <italic><tp:taxon-name><tp:taxon-name-part taxon-name-part-type="genus" reg="Lichtwardtia">Lichtwardtia</tp:taxon-name-part></tp:taxon-name></italic> Enderlein in Southeast Asia, a tale of highly diverse male terminalia (<tp:taxon-name><tp:taxon-name-part taxon-name-part-type="order">Diptera</tp:taxon-name-part></tp:taxon-name>, <tp:taxon-name><tp:taxon-name-part taxon-name-part-type="family">Dolichopodidae</tp:taxon-name-part></tp:taxon-name>)</article-title><source>Zookeys</source><day>21</day><month>11</month><year>2018</year><volume>2018</volume><issue>798</issue><fpage>63</fpage><lpage>107</lpage><pub-id pub-id-type="doi">10.3897/zookeys.798.28107</pub-id></mixed-citation></tp:treatment-meta><tp:nomenclature><tp:taxon-name>
                <tp:taxon-name-part taxon-name-part-type="genus" reg="Lichtwardtia">Lichtwardtia</tp:taxon-name-part>
                <tp:taxon-name-part taxon-name-part-type="species" reg="polychroma">polychroma</tp:taxon-name-part>
              </tp:taxon-name><tp:taxon-authority>-group</tp:taxon-authority></tp:nomenclature><tp:treatment-sec sec-type="diagnosis" id="SECID0EMZBG"><title>Diagnosis.</title><p>The cercus is more or less triangular, with some strong flattened marginals and a dorsal marginal that shifted to the inside. The postgonite is tubiform. The tip of the phallus has no denticle. The hypandrium has a strong subapical dorsal hook.</p></tp:treatment-sec></tp:taxon-treatment>
