# Supplementary material for: Revision of the genus Lichtwardtia Enderlein in Southeast Asia, a tale of highly diverse male terminalia (Diptera, Dolichopodidae)
Source: Zookeys. 2018 Nov 21;(798):63–107. doi: 10.3897/zookeys.798.28107 (PMC6262061; doi:10.3897/zookeys.798.28107)
Supplement: XML Treatment for Lichtwardtia polychroma [file zookeys.798.28107-treatment12.xml]

<!DOCTYPE tp:taxon-treatment
  PUBLIC "-//TaxonX//DTD Taxonomic Treatment Publishing DTD v0 20100105//EN" "tax-treatment-NSO.dtd">
<tp:taxon-treatment xmlns:tp="http://www.plazi.org/taxpub"><tp:treatment-meta><kwd-group><label>Taxon classification</label><kwd><named-content xmlns:xlink="http://www.w3.org/1999/xlink" content-type="kingdom">Animalia</named-content></kwd><kwd><named-content xmlns:xlink="http://www.w3.org/1999/xlink" content-type="order">Diptera</named-content></kwd><kwd><named-content xmlns:xlink="http://www.w3.org/1999/xlink" content-type="family">Dolichopodidae</named-content></kwd></kwd-group><mixed-citation publication-type="journal"><person-group><name><surname>Tang</surname><given-names>Chufei</given-names></name><name><surname>Yang</surname><given-names>Ding</given-names></name><name><surname>Grootaert</surname><given-names>Patrick</given-names></name></person-group><article-title>Revision of the genus <italic><tp:taxon-name><tp:taxon-name-part taxon-name-part-type="genus" reg="Lichtwardtia">Lichtwardtia</tp:taxon-name-part></tp:taxon-name></italic> Enderlein in Southeast Asia, a tale of highly diverse male terminalia (<tp:taxon-name><tp:taxon-name-part taxon-name-part-type="order">Diptera</tp:taxon-name-part></tp:taxon-name>, <tp:taxon-name><tp:taxon-name-part taxon-name-part-type="family">Dolichopodidae</tp:taxon-name-part></tp:taxon-name>)</article-title><source>Zookeys</source><day>21</day><month>11</month><year>2018</year><volume>2018</volume><issue>798</issue><fpage>63</fpage><lpage>107</lpage><pub-id pub-id-type="doi">10.3897/zookeys.798.28107</pub-id></mixed-citation></tp:treatment-meta><tp:nomenclature><tp:taxon-name>
                <tp:taxon-name-part taxon-name-part-type="genus" reg="Lichtwardtia">Lichtwardtia</tp:taxon-name-part>
                <tp:taxon-name-part taxon-name-part-type="species" reg="polychroma">polychroma</tp:taxon-name-part>
              </tp:taxon-name><tp:taxon-authority>(Loew, 1864)</tp:taxon-authority><xref ref-type="fig" rid="F16">Figs 16</xref><xref ref-type="fig" rid="F17">, 17</xref><xref ref-type="fig" rid="F18">, 18</xref><tp:nomenclature-citation-list><tp:nomenclature-citation><tp:taxon-name>
                    <tp:taxon-name-part taxon-name-part-type="genus" reg="Rhagoneurus">Rhagoneurus</tp:taxon-name-part>
                    <tp:taxon-name-part taxon-name-part-type="species" reg="polychromus">polychromus</tp:taxon-name-part>
                  </tp:taxon-name><comment>Loew, 1864: 346, Fig. <xref ref-type="fig" rid="F3">3</xref>, a, b, c. Male &amp; female. Type locality: Sri Lanka.</comment></tp:nomenclature-citation></tp:nomenclature-citation-list></tp:nomenclature><tp:treatment-sec sec-type="material" id="SECID0EV2BG"><title>Material examined.</title><p>There is a single male conserved in the collection of Becker (MfN, Berlin) bearing the label “<italic><tp:taxon-name><tp:taxon-name-part taxon-name-part-type="genus" reg="Rhaconeurus">Rhaconeurus</tp:taxon-name-part><tp:taxon-name-part taxon-name-part-type="species" reg="polydromus">polydromus</tp:taxon-name-part></tp:taxon-name></italic> m” in the handwriting of Loew (Figure <xref ref-type="fig" rid="F16">16</xref>). We think that the “m” stands for mihi (mine or my species) or for manuscript name. It was this specimen that Becker cited in his 1922 book commenting on the writing error <italic><tp:taxon-name><tp:taxon-name-part taxon-name-part-type="genus" reg="Rhaconeurus">Rhaconeurus</tp:taxon-name-part></tp:taxon-name></italic> by Loew which should have been <italic><tp:taxon-name><tp:taxon-name-part taxon-name-part-type="genus" reg="Rhagoneurus">Rhagoneurus</tp:taxon-name-part></tp:taxon-name></italic>. Becker labelled the specimen <italic>zickzak</italic> Wied. det. Becker though he published it as <italic><tp:taxon-name><tp:taxon-name-part taxon-name-part-type="genus" reg="Rhagoneurus"/><tp:taxon-name-part taxon-name-part-type="species" reg="zickzack">zickzack</tp:taxon-name-part></tp:taxon-name></italic>. It bears a third yellow label with “Ceylon Nietner S.” in print and in handwriting Rambodda. Below we see in handwriting Loew (Figure <xref ref-type="fig" rid="F16">16</xref>). Nietner S. means Nietner sammelt.</p><p>The information on the locality is new because Loew did not give a precise locality in his description. Rambodda (nowadays cited as Ramboda) is a small village in Sri Lanka known for its famous waterfalls. Johannes (John) Nietner (died 1874) was a German naturalist chiefly interested in botany and entomology. Born in Potsdam, he was a plantation owner in Rambodda, Ceylon and described many new insect species from the island. Having a special interest in insects, he made large collections and sent specimens for study by experts abroad. Collections from him are in the Deutschen Entomologischen Institut, the Museum für Naturkunde in Berlin, in the Naturhistorischen Museum in Vienna and the Natural History Museum in London.</p><p>We designate the male as lectotype since Loew did not designate a holotype. A female was included in the description but we failed to find it. Stacked images of the lectotype male were provided by the courtesy of Mr. Bernhard Schurian and Sven Marotske (MfN, Berlin).</p></tp:treatment-sec><tp:treatment-sec sec-type="comments" id="SECID0EK4BG"><title>Comments.</title><p><xref ref-type="bibr" rid="B29">Zhang et al. 2009</xref> re-described and illustrated a similar species as <italic><tp:taxon-name><tp:taxon-name-part taxon-name-part-type="genus" reg="Lichtwardtia">Lichtwardtia</tp:taxon-name-part><tp:taxon-name-part taxon-name-part-type="species" reg="ziczac">ziczac</tp:taxon-name-part></tp:taxon-name></italic> (Wiedemann). Thanks to her detailed drawings and re-description we could see that her species does not correspond to the female holotype of <italic><tp:taxon-name><tp:taxon-name-part taxon-name-part-type="genus" reg="Lichtwardtia">L.</tp:taxon-name-part><tp:taxon-name-part taxon-name-part-type="species" reg="ziczac">ziczac</tp:taxon-name-part></tp:taxon-name></italic>. The latter has the cross veins brownish seamed (Figure <xref ref-type="fig" rid="F25">25</xref>). The male that she studied was found on Bali (Indonesia) and we are not sure if it is really conspecific with our <italic><tp:taxon-name><tp:taxon-name-part taxon-name-part-type="genus" reg="Lichtwardtia">L.</tp:taxon-name-part><tp:taxon-name-part taxon-name-part-type="species" reg="polychroma">polychroma</tp:taxon-name-part></tp:taxon-name></italic> from Cambodia although the huge dorsal hook near the tip suggests so. Temporarily we consider the specimens from Cambodia as <italic><tp:taxon-name><tp:taxon-name-part taxon-name-part-type="genus" reg="Lichtwardtia">L.</tp:taxon-name-part><tp:taxon-name-part taxon-name-part-type="species" reg="polychroma">polychroma</tp:taxon-name-part></tp:taxon-name></italic> both having a swelling of the costa, while the species from Bali without swelling of the costa as a different new species.</p></tp:treatment-sec><tp:treatment-sec sec-type="material" id="SECID0EE6BG"><title>Additional material examined for the descriptions.</title><p>CAMBODIA (all coll. <named-content xmlns:xlink="http://www.w3.org/1999/xlink" content-type="dwc:institutional_code" xlink:type="simple">RBINS</named-content>): 1 male, Siem Reap prov., Angkhor, Preah Khan Temple; 17–24 February 2005, Malaise trap in secondary forest (leg. Oul Yothin). 4 males; same provenance, 24 January–21 February 2006. 1 male, same provenance, 28 March–7 April 2006. 1 male; Siem Reap prov., Angkhor, Bakheng; 23–31 October 2005; Malaise trap in secondary forest (leg. Oul Yothin).</p></tp:treatment-sec><tp:treatment-sec sec-type="diagnosis" id="SECID0EP6BG"><title>Diagnosis.</title><p>Antenna largely yellow, legs yellow (Figs <xref ref-type="fig" rid="F16">16</xref>, <xref ref-type="fig" rid="F17">17</xref>). Postpedicel 1.5 times as long as wide. Arista-like stylus with rather short hairs. Wing entirely hyaline with a short widening of the costa just before R<sub>1</sub> joins the costa. Mid coxa anteriorly with a blackish brown band, posteriorly with a brown band. Hind coxa entirely yellow. Hypandrium (Figure <xref ref-type="fig" rid="F18">18</xref>) with a strong brown subapical spine. Phallus smooth. Cercus pointed with broadened bristles.</p></tp:treatment-sec><tp:treatment-sec sec-type="description" id="SECID0EEAAI"><title>Description.</title><p><bold>Male.</bold><italic>Body</italic> length 4.2 mm, wing 3.8 × 1.3 mm.</p><p><italic>Head</italic> dark metallic green, with thick pale pollinosity; face slightly raised, frons and face both with thick pale pollinosity, gradually narrowed downward. Hairs and bristles on head black except postocular bristles yellow. Antenna yellow; postpedicel with extreme tip and dorsal margin brownish; elongate triangular, blunt at tip, nearly as long as wide; arista-like stylus with long densely set hairs. Proboscis dark yellow, with short black hairs; palpus, dark yellow with one black apical bristle.</p><p><italic>Thorax</italic> dark green, with pale grey pollinosity. Hairs and bristles on thorax black; five strong <abbrev xmlns:xlink="http://www.w3.org/1999/xlink" xlink:title="dorsocentral bristle(s)" id="ABBRID0EWAAI" xlink:type="simple">dc</abbrev>, ten pairs of strong <abbrev xmlns:xlink="http://www.w3.org/1999/xlink" xlink:title="acrostichal bristle(s)" id="ABBRID0E1AAI" xlink:type="simple">acr</abbrev>, with dense short strong bristles at anterior portion. Scutellum with two pairs <abbrev xmlns:xlink="http://www.w3.org/1999/xlink" xlink:title="scutellar bristle(s)" id="ABBRID0E5AAI" xlink:type="simple">sc</abbrev>, apical pair long strong, basal pair short and weak. Legs mainly yellow. Fore and hind coxa entirely yellow, but mid coxa with a black band anteriorly and a broad band posteriorly. Fore coxa anteriorly at base with a few short erect bristles, anteriorly densely covered with short black bristle-like hairs, four very long <abbrev xmlns:xlink="http://www.w3.org/1999/xlink" xlink:title="apical bristle(s)" id="ABBRID0ECBAI" xlink:type="simple">ap</abbrev> and a few shorter bristles. Mid coxa anteriorly densely covered with short black hairs, with a long outer bristle at the tip of the blackish band; hind coxa with two outer bristles, basal one strong, apical one short and weak. Mid and hind trochanters both with several short weak hairs. Fore femur lacking ventral bristles. Mid femur with one preapical <abbrev xmlns:xlink="http://www.w3.org/1999/xlink" xlink:title="posteroventral bristle(s)" id="ABBRID0EGBAI" xlink:type="simple">pv</abbrev>. Hind femur with one strong <abbrev xmlns:xlink="http://www.w3.org/1999/xlink" xlink:title="anterodorsal bristle(s)" id="ABBRID0EKBAI" xlink:type="simple">ad</abbrev> at apical quarter. Fore tibia with two <abbrev xmlns:xlink="http://www.w3.org/1999/xlink" xlink:title="anterodorsal bristle(s)" id="ABBRID0EOBAI" xlink:type="simple">ad</abbrev>, two <abbrev xmlns:xlink="http://www.w3.org/1999/xlink" xlink:title="posterodorsal bristle(s)" id="ABBRID0ESBAI" xlink:type="simple">pd</abbrev>, one <abbrev xmlns:xlink="http://www.w3.org/1999/xlink" xlink:title="anteroventral bristle(s)" id="ABBRID0EWBAI" xlink:type="simple">av</abbrev>, and three <abbrev xmlns:xlink="http://www.w3.org/1999/xlink" xlink:title="apical bristle(s)" id="ABBRID0E1BAI" xlink:type="simple">ap</abbrev>. Mid tibia with two <abbrev xmlns:xlink="http://www.w3.org/1999/xlink" xlink:title="anterodorsal bristle(s)" id="ABBRID0E5BAI" xlink:type="simple">ad</abbrev>, three <abbrev xmlns:xlink="http://www.w3.org/1999/xlink" xlink:title="posterodorsal bristle(s)" id="ABBRID0ECCAI" xlink:type="simple">pd</abbrev>, one <abbrev xmlns:xlink="http://www.w3.org/1999/xlink" xlink:title="anteroventral bristle(s)" id="ABBRID0EGCAI" xlink:type="simple">av</abbrev>, and four <abbrev xmlns:xlink="http://www.w3.org/1999/xlink" xlink:title="apical bristle(s)" id="ABBRID0EKCAI" xlink:type="simple">ap</abbrev>; all long strong. Hind tibia with two <abbrev xmlns:xlink="http://www.w3.org/1999/xlink" xlink:title="anterodorsal bristle(s)" id="ABBRID0EOCAI" xlink:type="simple">ad</abbrev>, four <abbrev xmlns:xlink="http://www.w3.org/1999/xlink" xlink:title="posterodorsal bristle(s)" id="ABBRID0ESCAI" xlink:type="simple">pd</abbrev>, one <abbrev xmlns:xlink="http://www.w3.org/1999/xlink" xlink:title="posteroventral bristle(s)" id="ABBRID0EWCAI" xlink:type="simple">pv</abbrev>, and three <abbrev xmlns:xlink="http://www.w3.org/1999/xlink" xlink:title="apical bristle(s)" id="ABBRID0E1CAI" xlink:type="simple">ap</abbrev>; all long. Hind tarsomere I with one strong <abbrev xmlns:xlink="http://www.w3.org/1999/xlink" xlink:title="anterodorsal bristle(s)" id="ABBRID0E5CAI" xlink:type="simple">ad</abbrev> at middle, one short strong <abbrev xmlns:xlink="http://www.w3.org/1999/xlink" xlink:title="anterodorsal bristle(s)" id="ABBRID0ECDAI" xlink:type="simple">ad</abbrev> at basal third and two short apical bristle. Relative lengths of tibia and five tarsomeres of legs LI : 9.0 : 6.0 : 2.4 : 1.2 : 1.0 : 1.0; LII : 16.0 : 8.0 : 5.0 : 4.0 : 2.4 : 1.6; LIII : 18.0 : 6.0 : 4.0 : 4.0 : ? : ?. Wing nearly hyaline, tinged brownish, veins brown. M with fading M<sub>2</sub>, M<sub>1</sub> with one short subvein. Crossvein dm-cu straight. CuAx ratio 1.1. Lower calypter pale with black hairs. Haltere pale.</p><p><italic>Abdomen</italic> metallic green, with pale pollinosity. Hairs and bristles on abdomen black.</p><p><italic>Male terminalia</italic>. Epandrium 1.9 times longer than wide (Figure <xref ref-type="fig" rid="F18">18E</xref>); epandrial lobe with three long pale <abbrev xmlns:xlink="http://www.w3.org/1999/xlink" xlink:title="apical bristle(s)" id="ABBRID0EWDAI" xlink:type="simple">ap</abbrev>. Surstylus thin and long with three thin <abbrev xmlns:xlink="http://www.w3.org/1999/xlink" xlink:title="apical bristle(s)" id="ABBRID0E1DAI" xlink:type="simple">ap</abbrev> and three bristles at middle. Cercus nearly triangular, pale except the thick black seam, with weak digitations around outer margin, with black blade-like marginal bristles on digitations. The tip is elongated with the apical bristle on a papilla. A strong black bristle present on the inner margin of the cercus near the tip. Hypandrium with one large brown hook-like tooth at tip and some tiny denticles on the dorsal margin (Figure <xref ref-type="fig" rid="F18">18C</xref>). The large brown tooth is resting on the brownish tip of a large pale membranous projections on both sides of the ventral margin of the epandrium (Figure <xref ref-type="fig" rid="F18">18B</xref>). Phallus bifurcate with a dorsal rounded swelling on the dorsal fork (Figure <xref ref-type="fig" rid="F18">18A</xref>). Tip of the ventral fork somewhat truncate (Figure <xref ref-type="fig" rid="F18">18E</xref>).</p><p><bold>Female</bold>. Unknown.</p></tp:treatment-sec><tp:treatment-sec sec-type="comments" id="SECID0ESEAI"><title>Comments.</title><p><xref ref-type="bibr" rid="B19">Loew (1864)</xref> gave a very detailed description of the male and although he mentioned the small swelling of the costa before the R<sub>1</sub> reaches the costa, he did not indicate it on his drawings of the wing (<xref ref-type="bibr" rid="B19">Loew 1864</xref>: figure 3 and 3C). That caused more confusion. Having this characteristic <italic><tp:taxon-name><tp:taxon-name-part taxon-name-part-type="genus" reg="Lichtwardtia">L.</tp:taxon-name-part><tp:taxon-name-part taxon-name-part-type="species" reg="polychroma">polychroma</tp:taxon-name-part></tp:taxon-name></italic> resembles our <italic><tp:taxon-name><tp:taxon-name-part taxon-name-part-type="genus" reg="Lichtwardtia">L.</tp:taxon-name-part><tp:taxon-name-part taxon-name-part-type="species" reg="nodulata">nodulata</tp:taxon-name-part></tp:taxon-name></italic> that has however a larger swelling of the costa on the point where R<sub>1</sub> joins the costa (Figs <xref ref-type="fig" rid="F16">16</xref>, <xref ref-type="fig" rid="F17">17</xref>) and it lacks the large brown tooth a the tip of the hypandrium. <italic><tp:taxon-name><tp:taxon-name-part taxon-name-part-type="genus" reg="Lichtwardtia">L.</tp:taxon-name-part><tp:taxon-name-part taxon-name-part-type="species" reg="zhangae">zhangae</tp:taxon-name-part></tp:taxon-name></italic> sp. n. from Bali has no broadening before the R<sub>1</sub> joins the costa but identical armed hypandrium. <italic><tp:taxon-name><tp:taxon-name-part taxon-name-part-type="genus" reg="Lichtwardtia">Lichtwardtia</tp:taxon-name-part><tp:taxon-name-part taxon-name-part-type="species" reg="hirsutiseta">hirsutiseta</tp:taxon-name-part></tp:taxon-name></italic> has a broad swelling much more in advance of the point where R<sub>1</sub> meets the costa; its antenna is also much darker while entirely yellow in <italic><tp:taxon-name><tp:taxon-name-part taxon-name-part-type="genus" reg="Lichtwardtia">L.</tp:taxon-name-part><tp:taxon-name-part taxon-name-part-type="species" reg="polychroma">polychroma</tp:taxon-name-part></tp:taxon-name></italic>. Here again we did not dissect the specimen waiting for appropriate techniques to study the ancient DNA. Nevertheless we think that <italic><tp:taxon-name><tp:taxon-name-part taxon-name-part-type="genus" reg="Lichtwardtia">L.</tp:taxon-name-part><tp:taxon-name-part taxon-name-part-type="species" reg="polychroma">polychroma</tp:taxon-name-part></tp:taxon-name></italic> is conspecific with specimens from Cambodia that we describe above in more detail.</p></tp:treatment-sec><tp:treatment-sec sec-type="distribution" id="SECID0ESHAI"><title>Distribution.</title><p>Cambodia, Sri Lanka.</p><fig id="F16" position="float" orientation="portrait"><label>Figure 16.</label><caption><p><italic><tp:taxon-name><tp:taxon-name-part taxon-name-part-type="genus" reg="Lichtwardtia">Lichtwardtia</tp:taxon-name-part><tp:taxon-name-part taxon-name-part-type="species" reg="polychroma">polychroma</tp:taxon-name-part></tp:taxon-name></italic> (Loew, 1864) lectotype male habitus, Sri Lanka (photograph by Bernhard Schurian).</p></caption><graphic xmlns:xlink="http://www.w3.org/1999/xlink" xlink:href="zookeys-798-063-g016.jpg" position="float" orientation="portrait" xlink:type="simple" id="oo_244173.jpg"/></fig><fig id="F17" position="float" orientation="portrait"><label>Figure 17.</label><caption><p><italic><tp:taxon-name><tp:taxon-name-part taxon-name-part-type="genus" reg="Lichtwardtia">Lichtwardtia</tp:taxon-name-part><tp:taxon-name-part taxon-name-part-type="species" reg="polychroma">polychroma</tp:taxon-name-part></tp:taxon-name></italic> (Loew, 1864) male habitus Cambodia (photograph Maimon Hussin).</p></caption><graphic xmlns:xlink="http://www.w3.org/1999/xlink" xlink:href="zookeys-798-063-g017.jpg" position="float" orientation="portrait" xlink:type="simple" id="oo_244174.jpg"/></fig><fig id="F18" position="float" orientation="portrait"><label>Figure 18.</label><caption><p><italic><tp:taxon-name><tp:taxon-name-part taxon-name-part-type="genus" reg="Lichtwardtia">Lichtwardtia</tp:taxon-name-part><tp:taxon-name-part taxon-name-part-type="species" reg="polychroma">polychroma</tp:taxon-name-part></tp:taxon-name></italic> (Loew, 1864) male terminalia (Cambodia): <bold>A</bold> phallus <bold>B</bold> hypandrium covering phallus <bold>C</bold> hypandrium with toothed dorsal border <bold>D</bold> tip postgonite <bold>E</bold> epandrium lateral view, but cercus inner view. Scale bars: 0.1 mm.</p></caption><graphic xmlns:xlink="http://www.w3.org/1999/xlink" xlink:href="zookeys-798-063-g018.jpg" position="float" orientation="portrait" xlink:type="simple" id="oo_244175.jpg"/></fig></tp:treatment-sec><tp:treatment-sec><!--Section generated to contain objects referenced in tp:taxon-treatment.--><fig id="F3" position="float" orientation="portrait"><label>Figure 3.</label><caption><p><italic><tp:taxon-name><tp:taxon-name-part taxon-name-part-type="genus" reg="Lichtwardtia">Lichtwardtia</tp:taxon-name-part><tp:taxon-name-part taxon-name-part-type="species" reg="cambodiensis">cambodiensis</tp:taxon-name-part></tp:taxon-name></italic> Tang &amp; Grootaert, sp. n. male terminalia: <bold>A</bold> Cerci, ventral view on inside <bold>B</bold> lateral view male terminalia. Scale bars 0.1 mm.</p></caption><graphic xmlns:xlink="http://www.w3.org/1999/xlink" xlink:href="zookeys-798-063-g003.jpg" position="float" orientation="portrait" xlink:type="simple" id="oo_244160.jpg"/></fig><fig id="F25" position="float" orientation="portrait"><label>Figure 25.</label><caption><p><italic><tp:taxon-name><tp:taxon-name-part taxon-name-part-type="genus" reg="Lichtwardtia">Lichtwardtia</tp:taxon-name-part><tp:taxon-name-part taxon-name-part-type="species" reg="ziczac">ziczac</tp:taxon-name-part></tp:taxon-name></italic> (Wiedemann, 1824) holotype female (photograph by Dr Thomas Pape).</p></caption><graphic xmlns:xlink="http://www.w3.org/1999/xlink" xlink:href="zookeys-798-063-g025.jpg" position="float" orientation="portrait" xlink:type="simple" id="oo_244182.jpg"/></fig></tp:treatment-sec><ref-list><ref id="B29"><mixed-citation xmlns:xlink="http://www.w3.org/1999/xlink" xlink:type="simple"><person-group><name name-style="western"><surname>Zhang</surname><given-names>L</given-names></name><name name-style="western"><surname>Masunaga</surname><given-names>K</given-names></name><name name-style="western"><surname>Yang</surname><given-names>D</given-names></name></person-group> (<year>2009</year>) <article-title>Species of <italic><tp:taxon-name><tp:taxon-name-part taxon-name-part-type="genus">Lichtwardtia</tp:taxon-name-part></tp:taxon-name></italic> from China (<tp:taxon-name><tp:taxon-name-part taxon-name-part-type="order">Diptera</tp:taxon-name-part></tp:taxon-name>: <tp:taxon-name><tp:taxon-name-part taxon-name-part-type="family">Dolichopodidae</tp:taxon-name-part></tp:taxon-name>).</article-title><source>Transactions of the American Entomological Society</source><volume>135</volume>: <fpage>197</fpage>–<lpage>203</lpage>. <ext-link xlink:type="simple" ext-link-type="doi" xlink:href="10.3157/061.135.0208">https://doi.org/10.3157/061.135.0208</ext-link></mixed-citation></ref><ref id="B19"><mixed-citation xmlns:xlink="http://www.w3.org/1999/xlink" xlink:type="simple"><person-group><name name-style="western"><surname>Loew</surname><given-names>H</given-names></name></person-group> (<year>1864</year>) Monographs of the <tp:taxon-name><tp:taxon-name-part taxon-name-part-type="order">Diptera</tp:taxon-name-part></tp:taxon-name> of North America. Part 2 - Smithsonian Miscellaneous Collections 171: 1–360.</mixed-citation></ref></ref-list></tp:taxon-treatment>
