# Supplementary material for: Revision of the genus Lichtwardtia Enderlein in Southeast Asia, a tale of highly diverse male terminalia (Diptera, Dolichopodidae)
Source: Zookeys. 2018 Nov 21;(798):63–107. doi: 10.3897/zookeys.798.28107 (PMC6262061; doi:10.3897/zookeys.798.28107)
Supplement: XML Treatment for Lichtwardtia formosana [file zookeys.798.28107-treatment14.xml]

<!DOCTYPE tp:taxon-treatment
  PUBLIC "-//TaxonX//DTD Taxonomic Treatment Publishing DTD v0 20100105//EN" "tax-treatment-NSO.dtd">
<tp:taxon-treatment xmlns:tp="http://www.plazi.org/taxpub"><tp:treatment-meta><kwd-group><label>Taxon classification</label><kwd><named-content xmlns:xlink="http://www.w3.org/1999/xlink" content-type="kingdom">Animalia</named-content></kwd><kwd><named-content xmlns:xlink="http://www.w3.org/1999/xlink" content-type="order">Diptera</named-content></kwd><kwd><named-content xmlns:xlink="http://www.w3.org/1999/xlink" content-type="family">Dolichopodidae</named-content></kwd></kwd-group><mixed-citation publication-type="journal"><person-group><name><surname>Tang</surname><given-names>Chufei</given-names></name><name><surname>Yang</surname><given-names>Ding</given-names></name><name><surname>Grootaert</surname><given-names>Patrick</given-names></name></person-group><article-title>Revision of the genus <italic><tp:taxon-name><tp:taxon-name-part taxon-name-part-type="genus" reg="Lichtwardtia">Lichtwardtia</tp:taxon-name-part></tp:taxon-name></italic> Enderlein in Southeast Asia, a tale of highly diverse male terminalia (<tp:taxon-name><tp:taxon-name-part taxon-name-part-type="order">Diptera</tp:taxon-name-part></tp:taxon-name>, <tp:taxon-name><tp:taxon-name-part taxon-name-part-type="family">Dolichopodidae</tp:taxon-name-part></tp:taxon-name>)</article-title><source>Zookeys</source><day>21</day><month>11</month><year>2018</year><volume>2018</volume><issue>798</issue><fpage>63</fpage><lpage>107</lpage><pub-id pub-id-type="doi">10.3897/zookeys.798.28107</pub-id></mixed-citation></tp:treatment-meta><tp:nomenclature><tp:taxon-name>
                <tp:taxon-name-part taxon-name-part-type="genus" reg="Lichtwardtia">Lichtwardtia</tp:taxon-name-part>
                <tp:taxon-name-part taxon-name-part-type="species" reg="formosana">formosana</tp:taxon-name-part>
              </tp:taxon-name><tp:taxon-authority>Enderlein, 1912</tp:taxon-authority><xref ref-type="fig" rid="F19">Figs 19</xref><xref ref-type="fig" rid="F20">, 20</xref><tp:nomenclature-citation-list><tp:nomenclature-citation><tp:taxon-name>
                    <tp:taxon-name-part taxon-name-part-type="genus" reg="Lichtwardtia">Lichtwardtia</tp:taxon-name-part>
                    <tp:taxon-name-part taxon-name-part-type="species" reg="formosana">formosana</tp:taxon-name-part>
                  </tp:taxon-name><comment>Enderlein, 1912: 407. Type locality: Taiwan (China).</comment></tp:nomenclature-citation><tp:nomenclature-citation><tp:taxon-name>
                    <tp:taxon-name-part taxon-name-part-type="genus" reg="Lichtwardtia">Lichtwardtia</tp:taxon-name-part>
                    <tp:taxon-name-part taxon-name-part-type="species" reg="taiwanensis">taiwanensis</tp:taxon-name-part>
                  </tp:taxon-name><comment>Zhang, Masunaga &amp; Yang, 2009: 199, figs 6–10. Type locality: Taiwan (China).</comment></tp:nomenclature-citation><tp:nomenclature-citation><tp:taxon-name>
                    <tp:taxon-name-part taxon-name-part-type="genus" reg="Lichtwardtia">Lichtwardtia</tp:taxon-name-part>
                    <tp:taxon-name-part taxon-name-part-type="species" reg="formosana">formosana</tp:taxon-name-part>
                  </tp:taxon-name><comment>Enderlein, 1912, in Selivanova, Negrobov &amp; Yang, 2010: 144, re-description, figs 1–5.</comment></tp:nomenclature-citation></tp:nomenclature-citation-list></tp:nomenclature><tp:treatment-sec sec-type="material" id="SECID0EORAI"><title>Material examined.</title><p>CAMBODIA (all coll. <named-content xmlns:xlink="http://www.w3.org/1999/xlink" content-type="dwc:institutional_code" xlink:type="simple">RBINS</named-content>): 10 males, Siem Reap prov., Angkhor, Preah Khan Temple, 24 January–21 February 2005, malaise trap in secondary forest (leg. Oul Yothin). 1 male; same provenance, 12 November–7 December 2005. 4 males, same provenance, 28 March–4 April 2006. 2 males, same provenance, 4–11 April 2006. 1 male; same provenance, 12 May 2006. 1 female, Siem Reap prov., garden Sam Vesna Centre, 6 June 2005, malaise trap (leg. Oul Yothin).</p><p>SINGAPORE (all coll. <abbrev xmlns:xlink="http://www.w3.org/1999/xlink" content-type="institution" xlink:title="Lee Kong Chian Natural History Museum" id="ABBRID0E2RAI" xlink:type="simple">LKCNHM</abbrev>): 1 male, Semakau, 3 April 2012, sweeping along path in back mangrove (leg. P Grootaert). 1 male, Semakau, 12 July 2012, sweeping along path in mangrove (leg. Jayanthi Puniamoorthy &amp; P Grootaert). 1 male, 2 females, West Coast Park, 7 December 2003; sweeping nets along shrubs along sandy beach (leg. P Grootaert). 1 male, 5 female, Sungei Buloh, 1–6 June 2005, malaise trap in mangrove (leg. P Grootaert). 5 female, same provenance the previous, 20–27 July 2005. 1 male, 2 females, Clementi Woods, sweeping nets along drains in park (leg. P Grootaert). 1 male, 1 female, Labrador Park, 3 April 2005, sweeping along drains (leg. P Grootaert).</p></tp:treatment-sec><tp:treatment-sec sec-type="diagnosis" id="SECID0EASAI"><title>Diagnosis.</title><p>Antenna entirely dark yellow. Mid coxa entirely darkened, hind coxa anteriorly with a rectangular brown spot. No thickening of the costa present. Wing nearly hyaline, lightly tinged brown. Apex of phallus looking smooth though microscopic small denticles are present.</p></tp:treatment-sec><tp:treatment-sec sec-type="description" id="SECID0EFSAI"><title>Description.</title><p><bold>Male</bold>. <italic>Body</italic> length 3.8 mm, wing 3.5 × 1.2 mm.</p><p><italic>Head</italic> dark metallic green, with thick pale pollinosity; face slightly raised, frons and face both with thick pale pollinosity, gradually narrowed downward. Hairs and bristles on head black except postocular bristles pale. Antenna dark yellow; postpedicel nearly triangular, blunt apically, 1.4 times as long as wide, covered by short brown pubescence; arista-like stylus dorsal, black to dark yellow onwards, inserted at basal half of postpedicel, nearly as long as head width, black, feather-like, with long black pubescence, basal segment 0.5 times as long as apical portion of arista-like stylus. Proboscis brown, with black hairs; palpus yellow, with one short black apical bristle.</p><p><italic>Thorax</italic> dark metallic green, with pale grey pollinosity. Hairs and bristles on thorax black; five strong <abbrev xmlns:xlink="http://www.w3.org/1999/xlink" xlink:title="dorsocentral bristle(s)" id="ABBRID0EXSAI" xlink:type="simple">dc</abbrev>, ten pairs of strong <abbrev xmlns:xlink="http://www.w3.org/1999/xlink" xlink:title="acrostichal bristle(s)" id="ABBRID0E2SAI" xlink:type="simple">acr</abbrev>. Scutellum with two pairs <abbrev xmlns:xlink="http://www.w3.org/1999/xlink" xlink:title="scutellar bristle(s)" id="ABBRID0E6SAI" xlink:type="simple">sc</abbrev>, apical pair long strong, basal pair short and weak. Legs mainly yellows, except basal 2/3 of mid coxa brown, hind coxa with one brown spot, tip of hind tibia brown, tarsi yellow to brown onwards. Fore coxa anteriorly with five strong bristles at apical half, mid coxa anteriorly with four strong bristles, hind coxa with two short outer bristles. Fore and hind trochanters with one weak outer bristle at middle. Mid trochanter with two short weak outer bristles. Fore femur without distinct bristle. Mid and hind femora each with one preapical <abbrev xmlns:xlink="http://www.w3.org/1999/xlink" xlink:title="posteroventral bristle(s)" id="ABBRID0EDTAI" xlink:type="simple">pv</abbrev>. Fore tibia with two short <abbrev xmlns:xlink="http://www.w3.org/1999/xlink" xlink:title="anterodorsal bristle(s)" id="ABBRID0EHTAI" xlink:type="simple">ad</abbrev>, two <abbrev xmlns:xlink="http://www.w3.org/1999/xlink" xlink:title="posterodorsal bristle(s)" id="ABBRID0ELTAI" xlink:type="simple">pd</abbrev>, one <abbrev xmlns:xlink="http://www.w3.org/1999/xlink" xlink:title="anteroventral bristle(s)" id="ABBRID0EPTAI" xlink:type="simple">av</abbrev>, and three <abbrev xmlns:xlink="http://www.w3.org/1999/xlink" xlink:title="apical bristle(s)" id="ABBRID0ETTAI" xlink:type="simple">ap</abbrev>. Mid tibia with two <abbrev xmlns:xlink="http://www.w3.org/1999/xlink" xlink:title="anterodorsal bristle(s)" id="ABBRID0EXTAI" xlink:type="simple">ad</abbrev>, three <abbrev xmlns:xlink="http://www.w3.org/1999/xlink" xlink:title="posterodorsal bristle(s)" id="ABBRID0E2TAI" xlink:type="simple">pd</abbrev> and four <abbrev xmlns:xlink="http://www.w3.org/1999/xlink" xlink:title="apical bristle(s)" id="ABBRID0E6TAI" xlink:type="simple">ap</abbrev>. Hind tibia with six <abbrev xmlns:xlink="http://www.w3.org/1999/xlink" xlink:title="anterodorsal bristle(s)" id="ABBRID0EDUAI" xlink:type="simple">ad</abbrev>, four <abbrev xmlns:xlink="http://www.w3.org/1999/xlink" xlink:title="posterodorsal bristle(s)" id="ABBRID0EHUAI" xlink:type="simple">pd</abbrev>, two <abbrev xmlns:xlink="http://www.w3.org/1999/xlink" xlink:title="posteroventral bristle(s)" id="ABBRID0ELUAI" xlink:type="simple">pv</abbrev>, and three <abbrev xmlns:xlink="http://www.w3.org/1999/xlink" xlink:title="apical bristle(s)" id="ABBRID0EPUAI" xlink:type="simple">ap</abbrev>. Hind tarsomere I with one short strong <abbrev xmlns:xlink="http://www.w3.org/1999/xlink" xlink:title="anterodorsal bristle(s)" id="ABBRID0ETUAI" xlink:type="simple">ad</abbrev> at apical third, one <abbrev xmlns:xlink="http://www.w3.org/1999/xlink" xlink:title="anteroventral bristle(s)" id="ABBRID0EXUAI" xlink:type="simple">av</abbrev> at basal fifth and one short apical bristle. Relative lengths of tibia and five tarsomeres of legs LI : 2.5 : 1.1 : 0.5 : 0.4 : 0.3 : 0.3; LII : 3.0 : 2.0 : 1.0 : 0.8 : 0.5 : 0.3; LIII : 4.0 : 1.5 : 1.5 : 1.0 : 0.8 : 0.5. Wing nearly hyaline, lightly tinged brown; veins brown. M with fading M<sub>2</sub>, M<sub>1</sub> with one short subvein. Crossvein dm-cu almost straight. CuAx ratio 1.0. Lower calypter pale with black hairs. Haltere pale.</p><p><italic>Abdomen</italic> metallic green, with pale pollinosity. Hairs and bristles on abdomen black.</p><p><italic>Male terminalia</italic>: Epandrium 2.0 times longer than wide (Figure <xref ref-type="fig" rid="F20">20</xref>); epandrial lobe three pale <abbrev xmlns:xlink="http://www.w3.org/1999/xlink" xlink:title="apical bristle(s)" id="ABBRID0ELVAI" xlink:type="simple">ap</abbrev>. Ventral surstylus with five long <abbrev xmlns:xlink="http://www.w3.org/1999/xlink" xlink:title="apical bristle(s)" id="ABBRID0EPVAI" xlink:type="simple">ap</abbrev>, dorsal surstylus with three <abbrev xmlns:xlink="http://www.w3.org/1999/xlink" xlink:title="apical bristle(s)" id="ABBRID0ETVAI" xlink:type="simple">ap</abbrev> and two digitations each with one apical bristle, of which one thin spinous, one rod-like; all pale except rod-like bristle brown. Cercus nearly triangular, pale except for the black marginal seam, with weak digitations around outer margin and with thin pale marginal bristle on digitations. Hypandrium simple. Phallus with a patch of minute spinules near apex (these spinules are visible like a darkened patch and can only be distinguished well under a light microscope).</p><p><bold>Female</bold>. Has the same characteristics as the male: large rectangular black spot on the hind coxa and the tip of the hind tibia brown.</p></tp:treatment-sec><tp:treatment-sec sec-type="comments" id="SECID0E2VAI"><title>Comments.</title><p><italic><tp:taxon-name><tp:taxon-name-part taxon-name-part-type="genus" reg="Lichtwardtia">Lichtwardtia</tp:taxon-name-part><tp:taxon-name-part taxon-name-part-type="species" reg="formosana">formosana</tp:taxon-name-part></tp:taxon-name></italic> is the only Oriental species known at the moment with a rectangular black (dark brown) patch on the hind coxa. In all other species the hind coxa is entirely yellow. <italic><tp:taxon-name><tp:taxon-name-part taxon-name-part-type="genus" reg="Lichtwardtia">Lichtwardtia</tp:taxon-name-part><tp:taxon-name-part taxon-name-part-type="species" reg="formosana">formosana</tp:taxon-name-part></tp:taxon-name></italic> looks different but has a double row of microscopic denticles ventrally on the tip of the phallus. Otherwise the shape of the postgonite is identical to the <italic><tp:taxon-name><tp:taxon-name-part taxon-name-part-type="genus" reg="Lichtwardtia">L.</tp:taxon-name-part><tp:taxon-name-part taxon-name-part-type="species" reg="nodulata">nodulata</tp:taxon-name-part></tp:taxon-name></italic> group. The cercus lacks a strong dorsal bristle at the inside.</p></tp:treatment-sec><tp:treatment-sec sec-type="distribution" id="SECID0ECXAI"><title>Distribution.</title><p>China (Taiwan), Cambodia, Singapore.</p><fig id="F19" position="float" orientation="portrait"><label>Figure 19.</label><caption><p><italic><tp:taxon-name><tp:taxon-name-part taxon-name-part-type="genus" reg="Lichtwardtia">Lichtwardtia</tp:taxon-name-part><tp:taxon-name-part taxon-name-part-type="species" reg="formosana">formosana</tp:taxon-name-part></tp:taxon-name></italic> Enderlein male habitus (Singapore)</p></caption><graphic xmlns:xlink="http://www.w3.org/1999/xlink" xlink:href="zookeys-798-063-g019.jpg" position="float" orientation="portrait" xlink:type="simple" id="oo_244176.jpg"/></fig><fig id="F20" position="float" orientation="portrait"><label>Figure 20.</label><caption><p><italic><tp:taxon-name><tp:taxon-name-part taxon-name-part-type="genus" reg="Lichtwardtia">Lichtwardtia</tp:taxon-name-part><tp:taxon-name-part taxon-name-part-type="species" reg="formosana">formosana</tp:taxon-name-part></tp:taxon-name></italic> Enderlein male terminalia (Singapore): <bold>A</bold> ventral view on surstyli and cerci <bold>B</bold> tip phallus bearing microscopic denticles <bold>C</bold> lateral view epandrium. Scale bars: 0.1 mm.</p></caption><graphic xmlns:xlink="http://www.w3.org/1999/xlink" xlink:href="zookeys-798-063-g020.jpg" position="float" orientation="portrait" xlink:type="simple" id="oo_244177.jpg"/></fig></tp:treatment-sec></tp:taxon-treatment>
