# Supplementary material for: Revision of the genus Lichtwardtia Enderlein in Southeast Asia, a tale of highly diverse male terminalia (Diptera, Dolichopodidae)
Source: Zookeys. 2018 Nov 21;(798):63–107. doi: 10.3897/zookeys.798.28107 (PMC6262061; doi:10.3897/zookeys.798.28107)
Supplement: XML Treatment for Lichtwardtia hirsutiseta [file zookeys.798.28107-treatment15.xml]

<!DOCTYPE tp:taxon-treatment
  PUBLIC "-//TaxonX//DTD Taxonomic Treatment Publishing DTD v0 20100105//EN" "tax-treatment-NSO.dtd">
<tp:taxon-treatment xmlns:tp="http://www.plazi.org/taxpub"><tp:treatment-meta><kwd-group><label>Taxon classification</label><kwd><named-content xmlns:xlink="http://www.w3.org/1999/xlink" content-type="kingdom">Animalia</named-content></kwd><kwd><named-content xmlns:xlink="http://www.w3.org/1999/xlink" content-type="order">Diptera</named-content></kwd><kwd><named-content xmlns:xlink="http://www.w3.org/1999/xlink" content-type="family">Dolichopodidae</named-content></kwd></kwd-group><mixed-citation publication-type="journal"><person-group><name><surname>Tang</surname><given-names>Chufei</given-names></name><name><surname>Yang</surname><given-names>Ding</given-names></name><name><surname>Grootaert</surname><given-names>Patrick</given-names></name></person-group><article-title>Revision of the genus <italic><tp:taxon-name><tp:taxon-name-part taxon-name-part-type="genus" reg="Lichtwardtia">Lichtwardtia</tp:taxon-name-part></tp:taxon-name></italic> Enderlein in Southeast Asia, a tale of highly diverse male terminalia (<tp:taxon-name><tp:taxon-name-part taxon-name-part-type="order">Diptera</tp:taxon-name-part></tp:taxon-name>, <tp:taxon-name><tp:taxon-name-part taxon-name-part-type="family">Dolichopodidae</tp:taxon-name-part></tp:taxon-name>)</article-title><source>Zookeys</source><day>21</day><month>11</month><year>2018</year><volume>2018</volume><issue>798</issue><fpage>63</fpage><lpage>107</lpage><pub-id pub-id-type="doi">10.3897/zookeys.798.28107</pub-id></mixed-citation></tp:treatment-meta><tp:nomenclature><tp:taxon-name>
                <tp:taxon-name-part taxon-name-part-type="genus" reg="Lichtwardtia">Lichtwardtia</tp:taxon-name-part>
                <tp:taxon-name-part taxon-name-part-type="species" reg="hirsutiseta">hirsutiseta</tp:taxon-name-part>
              </tp:taxon-name><tp:taxon-authority>(de Meijere, 1916)</tp:taxon-authority><xref ref-type="fig" rid="F21">Figure 21</xref><tp:nomenclature-citation-list><tp:nomenclature-citation><tp:taxon-name>
                    <tp:taxon-name-part taxon-name-part-type="genus" reg="Rhagoneurus">Rhagoneurus</tp:taxon-name-part>
                    <tp:taxon-name-part taxon-name-part-type="species" reg="hirsutisetus">hirsutisetus</tp:taxon-name-part>
                  </tp:taxon-name><comment>de Meijere, 1916: 229. Male. Type locality Batavia (= Jakarta, Indonesia).</comment></tp:nomenclature-citation></tp:nomenclature-citation-list></tp:nomenclature><tp:treatment-sec sec-type="material" id="SECID0ES1AI"><title>Material examined.</title><p>Holotype male Batavia, August, 1907, leg. Jacobson (Figure <xref ref-type="fig" rid="F21">21</xref>) Naturalis (Leiden, Netherlands). The male was not physically examined by us, only the photographs (courtesy of Ben Brugge).</p></tp:treatment-sec><tp:treatment-sec sec-type="diagnosis" id="SECID0E31AI"><title>Diagnosis.</title><p>A larger species (body length 4.5 mm; wing length 4.0 mm). Postpedicel mainly dark yellow, but blackish on dorsum and tip. Wing brown with cross veins not brownish seamed and costa with a distinct swelling well before R<sub>1</sub> reaches the costa (Figure <xref ref-type="fig" rid="F21">21D</xref>). Hind coxa yellow (Figure <xref ref-type="fig" rid="F21">21B</xref>). Male terminalia with complicated twisted hypandrium and phallus (Figure <xref ref-type="fig" rid="F21">21B</xref>).</p></tp:treatment-sec><tp:treatment-sec sec-type="comments" id="SECID0EQ2AI"><title>Comments.</title><p>As marked in the diagnosis <italic><tp:taxon-name><tp:taxon-name-part taxon-name-part-type="genus" reg="Lichtwardtia">L.</tp:taxon-name-part><tp:taxon-name-part taxon-name-part-type="species" reg="hirsutiseta">hirsutiseta</tp:taxon-name-part></tp:taxon-name></italic> is quite unique in having a largely darkened postpedicel while other <italic><tp:taxon-name><tp:taxon-name-part taxon-name-part-type="genus" reg="Lichtwardtia">Lichtwardtia</tp:taxon-name-part></tp:taxon-name></italic> have generally an entirely yellow postpedicel. The swelling of the costa is also unique. It is well separated and before R<sub>1</sub> reaches the costa. The complex male terminalia resemble <italic><tp:taxon-name><tp:taxon-name-part taxon-name-part-type="genus" reg="Lichtwardtia">L.</tp:taxon-name-part><tp:taxon-name-part taxon-name-part-type="species" reg="monstruosa">monstruosa</tp:taxon-name-part></tp:taxon-name></italic> sp. n. but not <italic><tp:taxon-name><tp:taxon-name-part taxon-name-part-type="genus" reg="Lichtwardtia">L.</tp:taxon-name-part><tp:taxon-name-part taxon-name-part-type="species" reg="polychroma">polychroma</tp:taxon-name-part></tp:taxon-name></italic>.</p><fig id="F21" position="float" orientation="portrait"><label>Figure 21.</label><caption><p><italic><tp:taxon-name><tp:taxon-name-part taxon-name-part-type="genus" reg="Lichtwardtia">Lichtwardtia</tp:taxon-name-part><tp:taxon-name-part taxon-name-part-type="species" reg="hirsutiseta">hirsutiseta</tp:taxon-name-part></tp:taxon-name></italic> (de Meijere, 1916) holotype male (Jakarta, Indonesia) (photograph by Mr Ben Brugge): <bold>A</bold> head lateral <bold>B</bold> thorax and abdomen lateral <bold>C</bold> labels <bold>D</bold> wing. Arrow indicates the swelling before R<sub>1</sub> reaches the costa.</p></caption><graphic xmlns:xlink="http://www.w3.org/1999/xlink" xlink:href="zookeys-798-063-g021.jpg" position="float" orientation="portrait" xlink:type="simple" id="oo_244178.jpg"/></fig></tp:treatment-sec></tp:taxon-treatment>
