# Supplementary material for: Revision of the genus Lichtwardtia Enderlein in Southeast Asia, a tale of highly diverse male terminalia (Diptera, Dolichopodidae)
Source: Zookeys. 2018 Nov 21;(798):63–107. doi: 10.3897/zookeys.798.28107 (PMC6262061; doi:10.3897/zookeys.798.28107)
Supplement: XML Treatment for Lichtwardtia infuscata [file zookeys.798.28107-treatment16.xml]

<!DOCTYPE tp:taxon-treatment
  PUBLIC "-//TaxonX//DTD Taxonomic Treatment Publishing DTD v0 20100105//EN" "tax-treatment-NSO.dtd">
<tp:taxon-treatment xmlns:tp="http://www.plazi.org/taxpub"><tp:treatment-meta><kwd-group><label>Taxon classification</label><kwd><named-content xmlns:xlink="http://www.w3.org/1999/xlink" content-type="kingdom">Animalia</named-content></kwd><kwd><named-content xmlns:xlink="http://www.w3.org/1999/xlink" content-type="order">Diptera</named-content></kwd><kwd><named-content xmlns:xlink="http://www.w3.org/1999/xlink" content-type="family">Dolichopodidae</named-content></kwd></kwd-group><mixed-citation publication-type="journal"><person-group><name><surname>Tang</surname><given-names>Chufei</given-names></name><name><surname>Yang</surname><given-names>Ding</given-names></name><name><surname>Grootaert</surname><given-names>Patrick</given-names></name></person-group><article-title>Revision of the genus <italic><tp:taxon-name><tp:taxon-name-part taxon-name-part-type="genus" reg="Lichtwardtia">Lichtwardtia</tp:taxon-name-part></tp:taxon-name></italic> Enderlein in Southeast Asia, a tale of highly diverse male terminalia (<tp:taxon-name><tp:taxon-name-part taxon-name-part-type="order">Diptera</tp:taxon-name-part></tp:taxon-name>, <tp:taxon-name><tp:taxon-name-part taxon-name-part-type="family">Dolichopodidae</tp:taxon-name-part></tp:taxon-name>)</article-title><source>Zookeys</source><day>21</day><month>11</month><year>2018</year><volume>2018</volume><issue>798</issue><fpage>63</fpage><lpage>107</lpage><pub-id pub-id-type="doi">10.3897/zookeys.798.28107</pub-id></mixed-citation></tp:treatment-meta><tp:nomenclature><tp:taxon-name>
                <tp:taxon-name-part taxon-name-part-type="genus" reg="Lichtwardtia">Lichtwardtia</tp:taxon-name-part>
                <tp:taxon-name-part taxon-name-part-type="species" reg="infuscata">infuscata</tp:taxon-name-part>
                <object-id xmlns:xlink="http://www.w3.org/1999/xlink" content-type="zoobank" xlink:type="simple">http://zoobank.org/D34616A1-6260-4145-894B-5EDEA83DABFA</object-id>
              </tp:taxon-name><tp:taxon-authority>Tang &amp; Grootaert</tp:taxon-authority><tp:taxon-status xmlns:xlink="http://www.w3.org/1999/xlink" xlink:type="simple">sp. n.</tp:taxon-status><xref ref-type="fig" rid="F22">Figs 22</xref><xref ref-type="fig" rid="F23">, 23</xref><xref ref-type="fig" rid="F24">, 24</xref></tp:nomenclature><tp:treatment-sec sec-type="material" id="SECID0EX6AI"><title>Material examined.</title><p><bold>Holotype male</bold> (coll. <named-content xmlns:xlink="http://www.w3.org/1999/xlink" content-type="dwc:institutional_code" xlink:type="simple">RBINS</named-content>): CAMBODIA: Siem Reap prov., Angkhor, Preah Kahn Temple, 24 January–21 February 2006, Malaise trap in secondary forest (leg. Yothin Oul). <bold>Paratypes</bold>: 2 males, same provenance as holotype, 28 March–5 April 2005.</p></tp:treatment-sec><tp:treatment-sec sec-type="diagnosis" id="SECID0EGABI"><title>Diagnosis.</title><p>Wing anteriorly brown, grey below Cu and M<sub>1</sub>. Costa lacking a swelling. Postpedicel about as long as wide with rounded tip, apex brownish yellow, ventrally yellowish. Mid coxa anteriorly with a black stripe, posteriorly brown. Hind coxa entirely yellow. Phallus with strong black spines, phallus and hypandrium resting on a ventral protuberance of the epandrium. Cercus seamed with long, fine black and pale bristles.</p></tp:treatment-sec><tp:treatment-sec sec-type="description" id="SECID0EOABI"><title>Description.</title><p><bold>Male</bold>. <italic>Body</italic> length 4.1 mm, wing 3.2 × 1.1 mm. Head dark metallic green, with thick pale pollinosity; face slightly raised, frons and face both with thick pale pollinosity, gradually narrowed downward. Hairs and bristles on head black but lower postocular bristles yellowish. Antenna yellow except but apical half of postpedicel brown; postpedicel nearly triangular, 1.2 times as long as wide; arista-like stylus black, almost as long as head width, feather-like, with long regular pubescence. Proboscis dark yellow, with black hairs; palpus very small, dark yellow, with one short black apical bristle.</p><p><italic>Thorax</italic> dark green, with pale grey pollinosity. Hairs and bristles on thorax black; five strong <abbrev xmlns:xlink="http://www.w3.org/1999/xlink" xlink:title="dorsocentral bristle(s)" id="ABBRID0E3ABI" xlink:type="simple">dc</abbrev>, ten pairs of strong <abbrev xmlns:xlink="http://www.w3.org/1999/xlink" xlink:title="acrostichal bristle(s)" id="ABBRID0EABBI" xlink:type="simple">acr</abbrev>. Scutellum with two pairs <abbrev xmlns:xlink="http://www.w3.org/1999/xlink" xlink:title="scutellar bristle(s)" id="ABBRID0EEBBI" xlink:type="simple">sc</abbrev>, apical pair long strong, basal pair short and weak. Legs mainly yellow. Mid coxa anteriorly with a black stripe, posteriorly brown. Hind coxa entirely yellow. Fore tarsomere I brown, apical fifth of each hind tarsomere brownish. Fore and mid coxae anteriorly with rows of bristle-like hairs, and four strong <abbrev xmlns:xlink="http://www.w3.org/1999/xlink" xlink:title="apical bristle(s)" id="ABBRID0EIBBI" xlink:type="simple">ap</abbrev>, hind coxa with two outer bristles, basal one strong, apical one relatively weak. Mid and hind trochanters both with four short weak <abbrev xmlns:xlink="http://www.w3.org/1999/xlink" xlink:title="apical bristle(s)" id="ABBRID0EMBBI" xlink:type="simple">ap</abbrev>. Fore femur with one weak preapical <abbrev xmlns:xlink="http://www.w3.org/1999/xlink" xlink:title="anteroventral bristle(s)" id="ABBRID0EQBBI" xlink:type="simple">av</abbrev>. Mid femur with one strong <abbrev xmlns:xlink="http://www.w3.org/1999/xlink" xlink:title="posterodorsal bristle(s)" id="ABBRID0EUBBI" xlink:type="simple">pd</abbrev> and one preapical <abbrev xmlns:xlink="http://www.w3.org/1999/xlink" xlink:title="anteroventral bristle(s)" id="ABBRID0EYBBI" xlink:type="simple">av</abbrev>. Hind femur with one strong <abbrev xmlns:xlink="http://www.w3.org/1999/xlink" xlink:title="posterodorsal bristle(s)" id="ABBRID0E3BBI" xlink:type="simple">pd</abbrev> at apical quarter. Fore tibia with two <abbrev xmlns:xlink="http://www.w3.org/1999/xlink" xlink:title="anterodorsal bristle(s)" id="ABBRID0EACBI" xlink:type="simple">ad</abbrev>, three <abbrev xmlns:xlink="http://www.w3.org/1999/xlink" xlink:title="posterodorsal bristle(s)" id="ABBRID0EECBI" xlink:type="simple">pd</abbrev>, one <abbrev xmlns:xlink="http://www.w3.org/1999/xlink" xlink:title="anteroventral bristle(s)" id="ABBRID0EICBI" xlink:type="simple">av</abbrev> and three <abbrev xmlns:xlink="http://www.w3.org/1999/xlink" xlink:title="apical bristle(s)" id="ABBRID0EMCBI" xlink:type="simple">ap</abbrev>. Mid tibia with two <abbrev xmlns:xlink="http://www.w3.org/1999/xlink" xlink:title="anterodorsal bristle(s)" id="ABBRID0EQCBI" xlink:type="simple">ad</abbrev>, four <abbrev xmlns:xlink="http://www.w3.org/1999/xlink" xlink:title="posterodorsal bristle(s)" id="ABBRID0EUCBI" xlink:type="simple">pd</abbrev> and four <abbrev xmlns:xlink="http://www.w3.org/1999/xlink" xlink:title="apical bristle(s)" id="ABBRID0EYCBI" xlink:type="simple">ap</abbrev>; all long strong. Hind tibia with four <abbrev xmlns:xlink="http://www.w3.org/1999/xlink" xlink:title="anterodorsal bristle(s)" id="ABBRID0E3CBI" xlink:type="simple">ad</abbrev>, four <abbrev xmlns:xlink="http://www.w3.org/1999/xlink" xlink:title="posterodorsal bristle(s)" id="ABBRID0EADBI" xlink:type="simple">pd</abbrev> (of which one preapical), one d, two <abbrev xmlns:xlink="http://www.w3.org/1999/xlink" xlink:title="posteroventral bristle(s)" id="ABBRID0EEDBI" xlink:type="simple">pv</abbrev> and three <abbrev xmlns:xlink="http://www.w3.org/1999/xlink" xlink:title="apical bristle(s)" id="ABBRID0EIDBI" xlink:type="simple">ap</abbrev>. Fore tarsomere I with one short <abbrev xmlns:xlink="http://www.w3.org/1999/xlink" xlink:title="anteroventral bristle(s)" id="ABBRID0EMDBI" xlink:type="simple">av</abbrev> at base. Hind tarsomere I with one strong <abbrev xmlns:xlink="http://www.w3.org/1999/xlink" xlink:title="anterodorsal bristle(s)" id="ABBRID0EQDBI" xlink:type="simple">ad</abbrev> at apical third, one short <abbrev xmlns:xlink="http://www.w3.org/1999/xlink" xlink:title="anterodorsal bristle(s)" id="ABBRID0EUDBI" xlink:type="simple">ad</abbrev> at base and two short apical bristle. Relative lengths of tibia and five tarsomeres of legs LI : 7.5 : 4.5 : 1.8 : 1.3 : 1.0 : 1.0; LII : 11.2 : 6.3 : 3.0 : 2.5 : 1.5 : 1.3; LIII : 12.5 : 5.0 : 5.2 : 3.8 : 2.5 : 1.5. Wing anteriorly brownish infuscate (Figure <xref ref-type="fig" rid="F22">22A</xref>) including the cross veins; veins brown. M with fading M<sub>2</sub>, M<sub>1</sub> with one short subvein. Crossvein dm-cu straight. CuAx ratio 1.0. Lower calypter pale with black hairs. Haltere pale.</p><p><italic>Abdomen</italic> metallic green, with pale pollinosity. Hairs and bristles on abdomen black.</p><p><italic>Male terminalia</italic>: Epandrium 2.0 times longer than wide; epandrial lobe with three long pale bristles. Ventral surstylus with five <abbrev xmlns:xlink="http://www.w3.org/1999/xlink" xlink:title="apical bristle(s)" id="ABBRID0EIEBI" xlink:type="simple">ap</abbrev>, of which ventral most apical bristle rod-like and others spinous; dorsal surstylus both with five short nail-like <abbrev xmlns:xlink="http://www.w3.org/1999/xlink" xlink:title="apical bristle(s)" id="ABBRID0EMEBI" xlink:type="simple">ap</abbrev> and one long digitation close to dorsal margin which with one long spinous bristle. Phallus with strong black spines, phallus, and hypandrium resting on a ventral protuberance of the epandrium. Cercus nearly triangular, pale except the thick black ring, with weak digitations around outer margin, with long pale marginal bristles on digitations. Hypandrium simple. Phallus strong with strong black denticles (Figure <xref ref-type="fig" rid="F24">24A</xref>).</p><p><bold>Female</bold>. Unknown.</p></tp:treatment-sec><tp:treatment-sec sec-type="etymology" id="SECID0EYEBI"><title>Etymology.</title><p>From Latin infuscāre to darken.</p></tp:treatment-sec><tp:treatment-sec sec-type="comments" id="SECID0E4EBI"><title>Comments.</title><p>It is not clear if <italic><tp:taxon-name><tp:taxon-name-part taxon-name-part-type="genus" reg="Lichtwardtia">L.</tp:taxon-name-part><tp:taxon-name-part taxon-name-part-type="species" reg="infuscata">infuscata</tp:taxon-name-part></tp:taxon-name></italic> sp. n. belongs to the <italic><tp:taxon-name><tp:taxon-name-part taxon-name-part-type="genus" reg="Lichtwardtia">L.</tp:taxon-name-part><tp:taxon-name-part taxon-name-part-type="species" reg="dentalis">dentalis</tp:taxon-name-part></tp:taxon-name></italic> –group though it has the tip of the phallus ventrally denticulate and a simple hypandrium. The cercus is more elongate and lacks a dorsal bristle at the inside. Others see comments under <italic><tp:taxon-name><tp:taxon-name-part taxon-name-part-type="genus" reg="Lichtwardtia">L.</tp:taxon-name-part><tp:taxon-name-part taxon-name-part-type="species" reg="ziczac">ziczac</tp:taxon-name-part></tp:taxon-name></italic>.</p></tp:treatment-sec><tp:treatment-sec sec-type="distribution" id="SECID0EEGBI"><title>Distribution.</title><p>Cambodia.</p><fig id="F22" position="float" orientation="portrait"><label>Figure 22.</label><caption><p><italic><tp:taxon-name><tp:taxon-name-part taxon-name-part-type="genus" reg="Lichtwardtia">Lichtwardtia</tp:taxon-name-part><tp:taxon-name-part taxon-name-part-type="species" reg="infuscata">infuscata</tp:taxon-name-part></tp:taxon-name></italic> Tang &amp; Grootaert, sp. n. Holotype male (terminalia removed). Cambodia (photograph by Ms Maimon Hussin).</p></caption><graphic xmlns:xlink="http://www.w3.org/1999/xlink" xlink:href="zookeys-798-063-g022.jpg" position="float" orientation="portrait" xlink:type="simple" id="oo_244179.jpg"/></fig><fig id="F23" position="float" orientation="portrait"><label>Figure 23.</label><caption><p><italic><tp:taxon-name><tp:taxon-name-part taxon-name-part-type="genus" reg="Lichtwardtia">Lichtwardtia</tp:taxon-name-part><tp:taxon-name-part taxon-name-part-type="species" reg="infuscata">infuscata</tp:taxon-name-part></tp:taxon-name></italic> Tang &amp; Grootaert, sp. n. Paratype male. <bold>A</bold> Wing <bold>B</bold> Male terminalia (photograph by Ms Maimon Hussin).</p></caption><graphic xmlns:xlink="http://www.w3.org/1999/xlink" xlink:href="zookeys-798-063-g023.jpg" position="float" orientation="portrait" xlink:type="simple" id="oo_244180.jpg"/></fig><fig id="F24" position="float" orientation="portrait"><label>Figure 24.</label><caption><p><italic><tp:taxon-name><tp:taxon-name-part taxon-name-part-type="genus" reg="Lichtwardtia">Lichtwardtia</tp:taxon-name-part><tp:taxon-name-part taxon-name-part-type="species" reg="infuscata">infuscata</tp:taxon-name-part></tp:taxon-name></italic> Tang &amp; Grootaert, sp. n. Male terminalia: <bold>A</bold> Tip phallus <bold>B</bold> epandrium lateral. Scale bars: 0.1 mm.</p></caption><graphic xmlns:xlink="http://www.w3.org/1999/xlink" xlink:href="zookeys-798-063-g024.jpg" position="float" orientation="portrait" xlink:type="simple" id="oo_244181.jpg"/></fig></tp:treatment-sec></tp:taxon-treatment>
