# Supplementary material for: Revision of the genus Lichtwardtia Enderlein in Southeast Asia, a tale of highly diverse male terminalia (Diptera, Dolichopodidae)
Source: Zookeys. 2018 Nov 21;(798):63–107. doi: 10.3897/zookeys.798.28107 (PMC6262061; doi:10.3897/zookeys.798.28107)
Supplement: XML Treatment for Lichtwardtia coxalis [file zookeys.798.28107-treatment17.xml]

<!DOCTYPE tp:taxon-treatment
  PUBLIC "-//TaxonX//DTD Taxonomic Treatment Publishing DTD v0 20100105//EN" "tax-treatment-NSO.dtd">
<tp:taxon-treatment xmlns:tp="http://www.plazi.org/taxpub"><tp:treatment-meta><kwd-group><label>Taxon classification</label><kwd><named-content xmlns:xlink="http://www.w3.org/1999/xlink" content-type="kingdom">Animalia</named-content></kwd><kwd><named-content xmlns:xlink="http://www.w3.org/1999/xlink" content-type="order">Diptera</named-content></kwd><kwd><named-content xmlns:xlink="http://www.w3.org/1999/xlink" content-type="family">Dolichopodidae</named-content></kwd></kwd-group><mixed-citation publication-type="journal"><person-group><name><surname>Tang</surname><given-names>Chufei</given-names></name><name><surname>Yang</surname><given-names>Ding</given-names></name><name><surname>Grootaert</surname><given-names>Patrick</given-names></name></person-group><article-title>Revision of the genus <italic><tp:taxon-name><tp:taxon-name-part taxon-name-part-type="genus" reg="Lichtwardtia">Lichtwardtia</tp:taxon-name-part></tp:taxon-name></italic> Enderlein in Southeast Asia, a tale of highly diverse male terminalia (<tp:taxon-name><tp:taxon-name-part taxon-name-part-type="order">Diptera</tp:taxon-name-part></tp:taxon-name>, <tp:taxon-name><tp:taxon-name-part taxon-name-part-type="family">Dolichopodidae</tp:taxon-name-part></tp:taxon-name>)</article-title><source>Zookeys</source><day>21</day><month>11</month><year>2018</year><volume>2018</volume><issue>798</issue><fpage>63</fpage><lpage>107</lpage><pub-id pub-id-type="doi">10.3897/zookeys.798.28107</pub-id></mixed-citation></tp:treatment-meta><tp:nomenclature><tp:taxon-name>
                <tp:taxon-name-part taxon-name-part-type="genus" reg="Lichtwardtia">Lichtwardtia</tp:taxon-name-part>
                <tp:taxon-name-part taxon-name-part-type="species" reg="coxalis">coxalis</tp:taxon-name-part>
              </tp:taxon-name><tp:taxon-authority>Kertész, 1901</tp:taxon-authority><tp:nomenclature-citation-list><tp:nomenclature-citation><tp:taxon-name>
                    <tp:taxon-name-part taxon-name-part-type="genus" reg="Rhagoneurus">Rhagoneurus</tp:taxon-name-part>
                    <tp:taxon-name-part taxon-name-part-type="species" reg="coxalis">coxalis</tp:taxon-name-part>
                  </tp:taxon-name><comment>Kertész, 1901: 411. Female. Type locality: Singapore.</comment></tp:nomenclature-citation></tp:nomenclature-citation-list></tp:nomenclature><tp:treatment-sec sec-type="material" id="SECID0ENKBI"><title>Material.</title><p>The type was probably conserved at the Hungarian Museum for Natural History. It is no longer in their collections and probably destroyed (<xref ref-type="bibr" rid="B8">Foldvary and Papp 2007</xref>).</p></tp:treatment-sec><tp:treatment-sec sec-type="diagnosis" id="SECID0EXKBI"><title>Diagnosis from Kertész.</title><p>Hind coxa largely blackish brown. Hind femur without preapical bristle and hind basal tarsomere lacking long bristles. Cross veins not brownish seamed.</p></tp:treatment-sec><tp:treatment-sec sec-type="comments" id="SECID0E3KBI"><title>Comments.</title><p>It is likely that this species is one of the four species that we actually recorded in Singapore. It is not <italic><tp:taxon-name><tp:taxon-name-part taxon-name-part-type="genus" reg="Lichtwardtia">L.</tp:taxon-name-part><tp:taxon-name-part taxon-name-part-type="species" reg="singaporensis">singaporensis</tp:taxon-name-part></tp:taxon-name></italic> sp. n. since it has the cross veins brownish seamed and the hind coxa yellowish. <italic><tp:taxon-name><tp:taxon-name-part taxon-name-part-type="genus" reg="Lichtwardtia">L.</tp:taxon-name-part><tp:taxon-name-part taxon-name-part-type="species" reg="nodulata">nodulata</tp:taxon-name-part></tp:taxon-name></italic> sp. n. has a broad swelling where R<sub>1</sub> joins the costa and the hind coxa is yellowish (Figure <xref ref-type="fig" rid="F6">6</xref>). <italic><tp:taxon-name><tp:taxon-name-part taxon-name-part-type="genus" reg="Lichtwardtia">L.</tp:taxon-name-part><tp:taxon-name-part taxon-name-part-type="species" reg="semakau">semakau</tp:taxon-name-part></tp:taxon-name></italic> sp. n. has also a yellow hind coxa (Figure <xref ref-type="fig" rid="F8">8</xref>). <italic><tp:taxon-name><tp:taxon-name-part taxon-name-part-type="genus" reg="Lichtwardtia">L.</tp:taxon-name-part><tp:taxon-name-part taxon-name-part-type="species" reg="formosana">formosana</tp:taxon-name-part></tp:taxon-name></italic> Enderlein is the most plausible candidate because it is particular in having only the anterior half of the hind coxa dark brown (rectangular sclerotisation) while the posterior part is yellowish to yellowish brown (Figure <xref ref-type="fig" rid="F19">19</xref>). Maybe Kertész meant this in stating that <italic><tp:taxon-name><tp:taxon-name-part taxon-name-part-type="genus" reg="Lichtwardtia">L.</tp:taxon-name-part><tp:taxon-name-part taxon-name-part-type="species" reg="coxalis">coxalis</tp:taxon-name-part></tp:taxon-name></italic> has “auch die hinterhüften in grosser ausdehnung schwarzbraun”. However the shape of the black sclerotisation is so remarkable. In his key, <xref ref-type="bibr" rid="B16">Kertész (1901)</xref> described the similar shape of the mid coxa of <italic><tp:taxon-name><tp:taxon-name-part taxon-name-part-type="genus" reg="Lichtwardtia">L.</tp:taxon-name-part><tp:taxon-name-part taxon-name-part-type="species" reg="polychroma">polychroma</tp:taxon-name-part></tp:taxon-name></italic> but not for the hind coxa. <italic><tp:taxon-name><tp:taxon-name-part taxon-name-part-type="genus" reg="Lichtwardtia">L.</tp:taxon-name-part><tp:taxon-name-part taxon-name-part-type="species" reg="formosana">formosana</tp:taxon-name-part></tp:taxon-name></italic> from Singapore possesses an anterior preapical bristle on the hind femur (lost on Figure <xref ref-type="fig" rid="F19">19</xref>) that is according to Kertész not present in <italic><tp:taxon-name><tp:taxon-name-part taxon-name-part-type="genus" reg="Lichtwardtia">L.</tp:taxon-name-part><tp:taxon-name-part taxon-name-part-type="species" reg="coxalis">coxalis</tp:taxon-name-part></tp:taxon-name></italic>.</p><p>Since it was described on the basis of a female and that the holotype seems to be lost, we think it is not appropriate to sink <italic><tp:taxon-name><tp:taxon-name-part taxon-name-part-type="genus" reg="Lichtwardtia">L.</tp:taxon-name-part><tp:taxon-name-part taxon-name-part-type="species" reg="formosana">formosana</tp:taxon-name-part></tp:taxon-name></italic> as a junior synonym having its holotype conserved. The confusion is bigger since de Meijere (1912) quotes <italic><tp:taxon-name><tp:taxon-name-part taxon-name-part-type="genus" reg="Lichtwardtia">L.</tp:taxon-name-part><tp:taxon-name-part taxon-name-part-type="species" reg="coxalis">coxalis</tp:taxon-name-part></tp:taxon-name></italic> (as <italic><tp:taxon-name><tp:taxon-name-part taxon-name-part-type="genus" reg="Rhagoneurus">Rhagoneurus</tp:taxon-name-part></tp:taxon-name></italic>) from “Neu Guinea” but this is a misreading because Kertész clearly says that he obtained a female from Singapore by the courtesy of his friend Biro. Meanwhile, the description by Kertész is too simple to acquire any further comparison. Therefore, at this moment, <italic><tp:taxon-name><tp:taxon-name-part taxon-name-part-type="genus" reg="Lichtwardtia">L.</tp:taxon-name-part><tp:taxon-name-part taxon-name-part-type="species" reg="coxalis">coxalis</tp:taxon-name-part></tp:taxon-name></italic> is considered as a nomen dubium.</p></tp:treatment-sec><tp:treatment-sec><!--Section generated to contain objects referenced in tp:taxon-treatment.--><fig id="F6" position="float" orientation="portrait"><label>Figure 6.</label><caption><p><italic><tp:taxon-name><tp:taxon-name-part taxon-name-part-type="genus" reg="Lichtwardtia">Lichtwardtia</tp:taxon-name-part><tp:taxon-name-part taxon-name-part-type="species" reg="nodulata">nodulata</tp:taxon-name-part></tp:taxon-name></italic> Grootaert &amp; Tang, sp. n. Holotype male habitus.</p></caption><graphic xmlns:xlink="http://www.w3.org/1999/xlink" xlink:href="zookeys-798-063-g006.jpg" position="float" orientation="portrait" xlink:type="simple" id="oo_244163.jpg"/></fig><fig id="F8" position="float" orientation="portrait"><label>Figure 8.</label><caption><p><italic><tp:taxon-name><tp:taxon-name-part taxon-name-part-type="genus" reg="Lichtwardtia">Lichtwardtia</tp:taxon-name-part><tp:taxon-name-part taxon-name-part-type="species" reg="semakau">semakau</tp:taxon-name-part></tp:taxon-name></italic> Grootaert &amp; Tang, sp. n. (Singapore).</p></caption><graphic xmlns:xlink="http://www.w3.org/1999/xlink" xlink:href="zookeys-798-063-g008.jpg" position="float" orientation="portrait" xlink:type="simple" id="oo_244165.jpg"/></fig><fig id="F19" position="float" orientation="portrait"><label>Figure 19.</label><caption><p><italic><tp:taxon-name><tp:taxon-name-part taxon-name-part-type="genus" reg="Lichtwardtia">Lichtwardtia</tp:taxon-name-part><tp:taxon-name-part taxon-name-part-type="species" reg="formosana">formosana</tp:taxon-name-part></tp:taxon-name></italic> Enderlein male habitus (Singapore)</p></caption><graphic xmlns:xlink="http://www.w3.org/1999/xlink" xlink:href="zookeys-798-063-g019.jpg" position="float" orientation="portrait" xlink:type="simple" id="oo_244176.jpg"/></fig></tp:treatment-sec><ref-list><ref id="B8"><mixed-citation xmlns:xlink="http://www.w3.org/1999/xlink" xlink:type="simple"><person-group><name name-style="western"><surname>Foldvary</surname><given-names>M</given-names></name><name name-style="western"><surname>Papp</surname><given-names>L</given-names></name></person-group> (<year>2007</year>) <article-title>Damage in the <tp:taxon-name><tp:taxon-name-part taxon-name-part-type="order">Diptera</tp:taxon-name-part></tp:taxon-name> collection of the HNHM, Budapest in the year of 1956.</article-title><source>Studia dipterologica</source><volume>14</volume>: <fpage>25</fpage>–<lpage>26</lpage>.</mixed-citation></ref><ref id="B16"><mixed-citation xmlns:xlink="http://www.w3.org/1999/xlink" xlink:type="simple"><person-group><name name-style="western"><surname>Kertész</surname><given-names>K</given-names></name></person-group> (<year>1901</year>) <article-title>Neue und bekannte Dipteren in der Sammlung des Ungarischen National-Museums.</article-title><source>Természetrajzi Füzetek</source><volume>24</volume>: <fpage>403</fpage>–<lpage>4321</lpage>.</mixed-citation></ref></ref-list></tp:taxon-treatment>
