# Supplementary material for: Revision of the genus Lichtwardtia Enderlein in Southeast Asia, a tale of highly diverse male terminalia (Diptera, Dolichopodidae)
Source: Zookeys. 2018 Nov 21;(798):63–107. doi: 10.3897/zookeys.798.28107 (PMC6262061; doi:10.3897/zookeys.798.28107)
Supplement: XML Treatment for Lichtwardtia ziczac [file zookeys.798.28107-treatment18.xml]

<!DOCTYPE tp:taxon-treatment
  PUBLIC "-//TaxonX//DTD Taxonomic Treatment Publishing DTD v0 20100105//EN" "tax-treatment-NSO.dtd">
<tp:taxon-treatment xmlns:tp="http://www.plazi.org/taxpub"><tp:treatment-meta><kwd-group><label>Taxon classification</label><kwd><named-content xmlns:xlink="http://www.w3.org/1999/xlink" content-type="kingdom">Animalia</named-content></kwd><kwd><named-content xmlns:xlink="http://www.w3.org/1999/xlink" content-type="order">Diptera</named-content></kwd><kwd><named-content xmlns:xlink="http://www.w3.org/1999/xlink" content-type="family">Dolichopodidae</named-content></kwd></kwd-group><mixed-citation publication-type="journal"><person-group><name><surname>Tang</surname><given-names>Chufei</given-names></name><name><surname>Yang</surname><given-names>Ding</given-names></name><name><surname>Grootaert</surname><given-names>Patrick</given-names></name></person-group><article-title>Revision of the genus <italic><tp:taxon-name><tp:taxon-name-part taxon-name-part-type="genus" reg="Lichtwardtia">Lichtwardtia</tp:taxon-name-part></tp:taxon-name></italic> Enderlein in Southeast Asia, a tale of highly diverse male terminalia (<tp:taxon-name><tp:taxon-name-part taxon-name-part-type="order">Diptera</tp:taxon-name-part></tp:taxon-name>, <tp:taxon-name><tp:taxon-name-part taxon-name-part-type="family">Dolichopodidae</tp:taxon-name-part></tp:taxon-name>)</article-title><source>Zookeys</source><day>21</day><month>11</month><year>2018</year><volume>2018</volume><issue>798</issue><fpage>63</fpage><lpage>107</lpage><pub-id pub-id-type="doi">10.3897/zookeys.798.28107</pub-id></mixed-citation></tp:treatment-meta><tp:nomenclature><tp:taxon-name>
                <tp:taxon-name-part taxon-name-part-type="genus" reg="Lichtwardtia">Lichtwardtia</tp:taxon-name-part>
                <tp:taxon-name-part taxon-name-part-type="species" reg="ziczac">ziczac</tp:taxon-name-part>
              </tp:taxon-name><tp:taxon-authority>(Wiedemann, 1824)</tp:taxon-authority><xref ref-type="fig" rid="F25">Figure 25</xref><tp:nomenclature-citation-list><tp:nomenclature-citation><tp:taxon-name>
                    <tp:taxon-name-part taxon-name-part-type="genus" reg="Dolichopus">Dolichopus</tp:taxon-name-part>
                    <tp:taxon-name-part taxon-name-part-type="species" reg="ziczac">ziczac</tp:taxon-name-part>
                  </tp:taxon-name><comment>Wiedemann, 1824: 40. Female. Type locality: India Orientalis</comment></tp:nomenclature-citation><tp:nomenclature-citation><tp:taxon-name>
                    <tp:taxon-name-part taxon-name-part-type="genus" reg="Dolichopus">Dolichopus</tp:taxon-name-part>
                    <tp:taxon-name-part taxon-name-part-type="species" reg="ziczac">ziczac</tp:taxon-name-part>
                  </tp:taxon-name><comment>Wiedemann, 1830: 232</comment></tp:nomenclature-citation><tp:nomenclature-citation><tp:taxon-name>
                    <tp:taxon-name-part taxon-name-part-type="genus" reg="Dolichopus">Dolichopus</tp:taxon-name-part>
                    <tp:taxon-name-part taxon-name-part-type="species" reg="zickzack">zickzack</tp:taxon-name-part>
                  </tp:taxon-name><comment>Wiedemann, 1824. Male in <xref ref-type="bibr" rid="B1">Becker 1922</xref>: 8, figure 1. Non <tp:taxon-name><tp:taxon-name-part taxon-name-part-type="genus" reg="Rhagoneurus"/><tp:taxon-name-part taxon-name-part-type="species" reg="ziczac">ziczac</tp:taxon-name-part></tp:taxon-name> sensu <xref ref-type="bibr" rid="B26">Wiedemann 1824</xref></comment></tp:nomenclature-citation><tp:nomenclature-citation><tp:taxon-name>
                    <tp:taxon-name-part taxon-name-part-type="genus" reg="Lichtwardtia">Lichtwardtia</tp:taxon-name-part>
                    <tp:taxon-name-part taxon-name-part-type="species" reg="ziczac">ziczac</tp:taxon-name-part>
                  </tp:taxon-name><comment>(Wiedemann, 1824) sensu Zhang, Masunaga &amp; Yang, 2009: 199, figs 11–14.</comment></tp:nomenclature-citation></tp:nomenclature-citation-list></tp:nomenclature><tp:treatment-sec sec-type="material" id="SECID0EETBI"><title>Material examined.</title><p>Holotype female, India Orientalis, on pin in collection ZMUC (Copenhagen).</p></tp:treatment-sec><tp:treatment-sec sec-type="diagnosis" id="SECID0EJTBI"><title>Diagnosis.</title><p>Female. A medium-sized species (body: 4 mm; wing: 3.2 mm). Wing hyaline with anterior border faintly brownish and cross veins brownish seamed. No swelling of the costa before or at the point where R<sub>1</sub> joins the costa. The ratio of the proximal section of M<sub>1</sub>, and the distal section is 0.4/0.6 (Figure <xref ref-type="fig" rid="F25">25</xref>). Thus the distal section is much longer than the proximal section. Fore coxa yellow, mid coxa brown and hind coxa yellowish.</p></tp:treatment-sec><tp:treatment-sec sec-type="comments" id="SECID0EXTBI"><title>Comments.</title><p><italic><tp:taxon-name><tp:taxon-name-part taxon-name-part-type="genus" reg="Dolichopus">Dolichopus</tp:taxon-name-part><tp:taxon-name-part taxon-name-part-type="species" reg="ziczac">ziczac</tp:taxon-name-part></tp:taxon-name></italic> was described by <xref ref-type="bibr" rid="B26">Wiedemann (1824)</xref> on the basis of a female collected in India Orientalis. No precision is given about the locality so that the type locality could be everywhere in the Oriental region ranging from Pakistan to New Guinea at that time. The description of the species in the work of <xref ref-type="bibr" rid="B26">Wiedemann (1824)</xref> is very short, but fortunately the holotype female is still well preserved in the collections of the Zoological Museum in Copenhagen.</p><p><xref ref-type="bibr" rid="B1">Becker (1922)</xref> knew about this specimen but did not see it. A colleague described it to him in a letter and Becker was sure that the specimens that he had in his own collection or had seen at the Hungarian Museum from Taiwan (China), India, Bangladesh, Rangoon (Myanmar), Ceylon (Sri Lanka), and the Bismarck Archipelago (Papua New Guinea) were all the same species. The range is thus also very wide according to Becker. He gave a description of a male but did not mention the origin of the male. Hence we cannot rely on his re-description that fits to quite a number of species. At the same time he put <italic><tp:taxon-name><tp:taxon-name-part taxon-name-part-type="genus" reg="Rhagoneurus">Rhagoneurus</tp:taxon-name-part><tp:taxon-name-part taxon-name-part-type="species" reg="coxalis">coxalis</tp:taxon-name-part></tp:taxon-name></italic> Kertész, 1901, <italic><tp:taxon-name><tp:taxon-name-part taxon-name-part-type="genus" reg="Lichtwardtia">Lichtwardtia</tp:taxon-name-part><tp:taxon-name-part taxon-name-part-type="species" reg="formosana">formosana</tp:taxon-name-part></tp:taxon-name></italic> Enderlein, 1912 and <italic><tp:taxon-name><tp:taxon-name-part taxon-name-part-type="genus" reg="Rhagoneurus">Rhagoneurus</tp:taxon-name-part><tp:taxon-name-part taxon-name-part-type="species" reg="polychromus">polychromus</tp:taxon-name-part></tp:taxon-name></italic> Loew, 1864 all <italic><tp:taxon-name><tp:taxon-name-part taxon-name-part-type="genus" reg="Lichtwardtia">Lichtwardtia</tp:taxon-name-part></tp:taxon-name></italic> species as junior synonyms of <italic><tp:taxon-name><tp:taxon-name-part taxon-name-part-type="genus" reg="Lichtwardtia">L.</tp:taxon-name-part><tp:taxon-name-part taxon-name-part-type="species" reg="ziczac">ziczac</tp:taxon-name-part></tp:taxon-name></italic>. Now we see that all are good species and we re-establish here their names as valid species. The previous holotype female is examined (Figure <xref ref-type="fig" rid="F25">25</xref>). It is not clear why <xref ref-type="bibr" rid="B1">Becker (1922)</xref> changed the name <italic><tp:taxon-name><tp:taxon-name-part taxon-name-part-type="genus" reg="Rhagoneurus"/><tp:taxon-name-part taxon-name-part-type="species" reg="ziczac">ziczac</tp:taxon-name-part></tp:taxon-name></italic> to <italic><tp:taxon-name><tp:taxon-name-part taxon-name-part-type="genus" reg="Rhagoneurus"/><tp:taxon-name-part taxon-name-part-type="species" reg="zickzack">zickzack</tp:taxon-name-part></tp:taxon-name></italic>.</p><p>Brownish seams along the cross veins are not very common in <italic><tp:taxon-name><tp:taxon-name-part taxon-name-part-type="genus" reg="Lichtwardtia">Lichtwardtia</tp:taxon-name-part></tp:taxon-name></italic> and actually only known in <italic><tp:taxon-name><tp:taxon-name-part taxon-name-part-type="genus" reg="Lichtwardtia">L.</tp:taxon-name-part><tp:taxon-name-part taxon-name-part-type="species" reg="ziczac">ziczac</tp:taxon-name-part></tp:taxon-name></italic> and <italic><tp:taxon-name><tp:taxon-name-part taxon-name-part-type="genus" reg="Lichtwardtia">L.</tp:taxon-name-part><tp:taxon-name-part taxon-name-part-type="species" reg="singaporensis">singaporensis</tp:taxon-name-part></tp:taxon-name></italic> sp. n. The ratio of the proximal section of M<sub>1</sub>, and the distal section is however 0.435/0.564. Thus the distal section is not as long as in <italic><tp:taxon-name><tp:taxon-name-part taxon-name-part-type="genus" reg="Lichtwardtia">L.</tp:taxon-name-part><tp:taxon-name-part taxon-name-part-type="species" reg="ziczac">ziczac</tp:taxon-name-part></tp:taxon-name></italic>. We do not consider both species as conspecific for the moment because in the near future it might be possible to extract ancient DNA from the holotype without using destructive techniques. This can be decisive about the status of both species. We propose to consider <italic><tp:taxon-name><tp:taxon-name-part taxon-name-part-type="genus" reg="Lichtwardtia">L.</tp:taxon-name-part><tp:taxon-name-part taxon-name-part-type="species" reg="ziczac">ziczac</tp:taxon-name-part></tp:taxon-name></italic> (Wiedemann) from <italic>terra incognita</italic> as a <italic>nomen dubium</italic> and not to complicate again the taxonomy of <italic><tp:taxon-name><tp:taxon-name-part taxon-name-part-type="genus" reg="Lichtwardtia">Lichtwardtia</tp:taxon-name-part></tp:taxon-name></italic> by applying the name <italic><tp:taxon-name><tp:taxon-name-part taxon-name-part-type="genus" reg="Rhagoneurus"/><tp:taxon-name-part taxon-name-part-type="species" reg="ziczac">ziczac</tp:taxon-name-part></tp:taxon-name></italic> to the male of <italic><tp:taxon-name><tp:taxon-name-part taxon-name-part-type="genus" reg="Lichtwardtia"/><tp:taxon-name-part taxon-name-part-type="species" reg="singaporensis">singaporensis</tp:taxon-name-part></tp:taxon-name></italic> without genetic information. Remarkable is that among the more than 200 <italic><tp:taxon-name><tp:taxon-name-part taxon-name-part-type="genus" reg="Lichtwardtia">Lichtwardtia</tp:taxon-name-part></tp:taxon-name></italic> specimens belonging to six species that we found in Seam Reap, no specimens with brownish seamed cross veins were found.</p><fig id="F25" position="float" orientation="portrait"><label>Figure 25.</label><caption><p><italic><tp:taxon-name><tp:taxon-name-part taxon-name-part-type="genus" reg="Lichtwardtia">Lichtwardtia</tp:taxon-name-part><tp:taxon-name-part taxon-name-part-type="species" reg="ziczac">ziczac</tp:taxon-name-part></tp:taxon-name></italic> (Wiedemann, 1824) holotype female (photograph by Dr Thomas Pape).</p></caption><graphic xmlns:xlink="http://www.w3.org/1999/xlink" xlink:href="zookeys-798-063-g025.jpg" position="float" orientation="portrait" xlink:type="simple" id="oo_244182.jpg"/></fig></tp:treatment-sec><ref-list><ref id="B1"><mixed-citation xmlns:xlink="http://www.w3.org/1999/xlink" xlink:type="simple"><person-group><name name-style="western"><surname>Becker</surname><given-names>T</given-names></name></person-group> (<year>1922</year>) <article-title>Dipterologische Studien: <tp:taxon-name><tp:taxon-name-part taxon-name-part-type="family">Dolichopodidae</tp:taxon-name-part></tp:taxon-name> der Indo-Australischen Region.</article-title><source>Capita Zoologica (Den Haag)</source><volume>1</volume>(<issue>4</issue>): <fpage>1</fpage>–<lpage>247</lpage>.</mixed-citation></ref><ref id="B26"><mixed-citation xmlns:xlink="http://www.w3.org/1999/xlink" xlink:type="simple"><person-group><name name-style="western"><surname>Wiedemann</surname><given-names>CRG</given-names></name></person-group> (<year>1824</year>) <source>Analecta entomologica.</source><publisher-name>Holmiae</publisher-name>, <publisher-loc>Typis Lindhianis</publisher-loc>, <size units="page">60 pp</size>.</mixed-citation></ref></ref-list></tp:taxon-treatment>
